# Supplementary material for: Diafenthiuron: 1-tert-butyl-3-(2,6-diisopropyl-4-phen­oxy­phen­yl)thio­urea
Source: Acta Crystallogr Sect E Struct Rep Online. 2014 Jun 25;70(Pt 7):o807. doi: 10.1107/S1600536814014214 (PMC4120544; doi:10.1107/S1600536814014214)
Supplement: Supplementary file 1 [file e-70-0o807-sup1.cif]

##############################################################################
#                                                                            #
# This CIF contains the data in a paper accepted for publication in          #
# Acta Crystallographica Section E. It conforms to the requirements of       #
# Notes for Authors for Acta Crystallographica Section E, and has been       #
# peer reviewed under the auspices of the IUCr Commission on Journals.       #
#                                                                            #
# Full details of the Crystallographic Information File format               #
# are given in the paper "The Crystallographic Information File (CIF):       #
# a New Standard Archive File for Crystallography" by S. R. Hall, F. H.      #
# Allen and I. D. Brown [Acta Cryst. (1991), A47, 655-685].                  #
#                                                                            #
# The current version of the core CIF dictionary is obtainable from          #
# ftp://ftp.iucr.org/pub/cif_core.dic.                                       #
#                                                                            #
# Software is freely available for graphical display of the structure(s)     #
# in this CIF. For information consult the CIF software page                 #
# http://www.iucr.org/resources/cif/software.                                #
#                                                                            #
# This file may be used for bona fide research purposes within the           #
# scientific community so long as proper attribution is given to the journal # 
# article from which it was obtained.                                        #
#                                                                            #
##############################################################################
data_global
_audit_creation_method     'form.cif (version 2.0)'
_journal_data_validation_number     ?
_journal_date_recd_electronic     2014-06-16
_journal_date_accepted     2014-06-18
_journal_name_full     'Acta Crystallographica, Section E'
_journal_year     2014
_journal_volume     70
_journal_issue      7
_journal_page_first     o807
_journal_page_last     o807
_journal_paper_category     QO
_journal_paper_doi     10.1107/S1600536814014214
_journal_coeditor_code     SJ5414
_publ_contact_author_name     'Tae Ho Kim'
_publ_contact_author_address
;
Department of Chemistry
Gyeongsang National University
Jinju 660-701
Republic of Korea
;
_publ_contact_author_email
;
thkim@gnu.ac.kr
;
_publ_contact_author_fax     '+82-55-772-2789'
_publ_contact_author_phone     '+82-55-772-2789'
_publ_section_title
;
Diafenthiuron: 1-<i>tert</i>-butyl-3-(2,6-diisopropyl-4-phenoxyphenyl)thiourea
;
loop_
    _publ_author_name
    _publ_author_address
    'Jeon, Youngeun'
;
Department of Chemistry and Research Institute of Natural Sciences,
Gyeongsang National University, Jinju 660-701, Republic of Korea
;
    'Kang, Gihaeng'
;
Department of Chemistry and Research Institute of Natural Sciences,
Gyeongsang National University, Jinju 660-701, Republic of Korea
;
    'Cho, Seonghwa'
;
Department of Chemistry and Research Institute of Natural Sciences,
Gyeongsang National University, Jinju 660-701, Republic of Korea
;
    'Kim, Tae Ho'
;
Department of Chemistry and Research Institute of Natural Sciences,
Gyeongsang National University, Jinju 660-701, Republic of Korea
;
_publ_section_synopsis     .
data_I
_audit_creation_method     SHELXTL
_database_code_depnum_ccdc_archive     'CCDC 1008806'
_chemical_name_systematic
;
1-<i>tert</i>-Butyl-3-(2,6-diisopropyl-4-phenoxyphenyl)thiourea
;
_chemical_name_common
;
Diafenthiuron
;
_chemical_formula_moiety     'C23 H32 N2 O S'
_chemical_formula_sum     'C23 H32 N2 O S'
_chemical_formula_iupac     'C23 H32 N2 O S'
_chemical_formula_weight     384.57
_chemical_melting_point     ?
_symmetry_cell_setting     monoclinic
_symmetry_space_group_name_H-M     'P 21/c'
_symmetry_space_group_name_Hall     '-P 2ybc'
loop_
    _symmetry_equiv_pos_as_xyz
    'x, y, z'
    '-x, y+1/2, -z+1/2'
    '-x, -y, -z'
    'x, -y-1/2, z-1/2'
_cell_length_a     12.8656(2)
_cell_length_b     17.9807(3)
_cell_length_c     10.1671(2)
_cell_angle_alpha     90.00
_cell_angle_beta     102.6550(10)
_cell_angle_gamma     90.00
_cell_volume     2294.84(7)
_cell_formula_units_Z     4
_cell_measurement_reflns_used     9944
_cell_measurement_theta_min     2.58
_cell_measurement_theta_max     26.51
_cell_measurement_temperature     173(2)
_exptl_crystal_description     block
_exptl_crystal_colour     colourless
_exptl_crystal_size_max     0.50
_exptl_crystal_size_mid     0.30
_exptl_crystal_size_min     0.19
_exptl_crystal_density_diffrn     1.113
_exptl_crystal_density_meas     ?
_exptl_crystal_density_method     'not measured'
_exptl_crystal_F_000     832
_exptl_absorpt_coefficient_mu     0.155
_exptl_absorpt_correction_type     multi-scan
_exptl_absorpt_process_details     '(SADABS; Bruker, 2009)'
_exptl_absorpt_correction_T_min     0.9266
_exptl_absorpt_correction_T_max     0.9712
_exptl_special_details     ?
_diffrn_ambient_temperature     173(2)
_diffrn_radiation_type     MoK\a
_diffrn_radiation_wavelength     0.71073
_diffrn_radiation_source     'fine-focus sealed tube'
_diffrn_radiation_monochromator     graphite
_diffrn_measurement_device_type     'Bruker APEXII CCD'
_diffrn_measurement_method     '\f and \w scans'
_diffrn_detector_area_resol_mean     ?
_diffrn_reflns_number     39926
_diffrn_reflns_av_R_equivalents     0.0337
_diffrn_reflns_av_sigmaI/netI     0.0223
_diffrn_reflns_theta_min     1.62
_diffrn_reflns_theta_max     27.52
_diffrn_reflns_theta_full     27.52
_diffrn_measured_fraction_theta_max     0.998
_diffrn_measured_fraction_theta_full     0.998
_diffrn_reflns_limit_h_min     -16
_diffrn_reflns_limit_h_max     16
_diffrn_reflns_limit_k_min     -23
_diffrn_reflns_limit_k_max     22
_diffrn_reflns_limit_l_min     -13
_diffrn_reflns_limit_l_max     13
_refine_special_details
;
Refinement of <i>F</i>^2^ against ALL reflections. The weighted <i>R</i>-factor
<i>wR</i> and goodness of fit <i>S</i> are based on <i>F</i>^2^, conventional
<i>R</i>-factors <i>R</i> are based on <i>F</i>, with <i>F</i> set to zero for
negative <i>F</i>^2^. The threshold expression of <i>F</i>^2^ >
\s(<i>F</i>^2^) is used only for calculating <i>R</i>-factors(gt) <i>etc</i>.
and is not relevant to the choice of reflections for refinement.
<i>R</i>-factors based on <i>F</i>^2^ are statistically about twice as large
as those based on <i>F</i>, and <i>R</i>- factors based on ALL data will be
even larger.
;
_reflns_number_total     5279
_reflns_number_gt     4117
_reflns_threshold_expression     'I>2\s(I)'
_refine_ls_structure_factor_coef     Fsqd
_refine_ls_matrix_type     full
_refine_ls_R_factor_all     0.0601
_refine_ls_R_factor_gt     0.0451
_refine_ls_wR_factor_gt     0.1096
_refine_ls_wR_factor_ref     0.1193
_refine_ls_goodness_of_fit_ref     1.027
_refine_ls_restrained_S_all     1.031
_refine_ls_number_reflns     5279
_refine_ls_number_parameters     281
_refine_ls_number_restraints     19
_refine_ls_hydrogen_treatment     constr
_refine_ls_weighting_scheme     calc
_refine_ls_weighting_details
         'calc w=1/[\s^2^(Fo^2^)+(0.0479P)^2^+0.7379P] where P=(Fo^2^+2Fc^2^)/3'
_atom_sites_solution_hydrogens     geom
_atom_sites_solution_primary     direct
_atom_sites_solution_secondary     difmap
_refine_ls_shift/su_max     0.001
_refine_ls_shift/su_mean     0.000
_refine_diff_density_max     0.251
_refine_diff_density_min     -0.230
_refine_ls_extinction_method     none
_refine_ls_extinction_coef     ?
loop_
    _atom_type_symbol
    _atom_type_description
    _atom_type_scat_dispersion_real
    _atom_type_scat_dispersion_imag
    _atom_type_scat_source
    'C' 'C' 0.0033 0.0016
                         'International Tables Vol C Tables 4.2.6.8 and 6.1.1.4'
    'H' 'H' 0.0000 0.0000
                         'International Tables Vol C Tables 4.2.6.8 and 6.1.1.4'
    'N' 'N' 0.0061 0.0033
                         'International Tables Vol C Tables 4.2.6.8 and 6.1.1.4'
    'O' 'O' 0.0106 0.0060
                         'International Tables Vol C Tables 4.2.6.8 and 6.1.1.4'
    'S' 'S' 0.1246 0.1234
                         'International Tables Vol C Tables 4.2.6.8 and 6.1.1.4'
_computing_data_collection     'APEX2 (Bruker, 2009)'
_computing_cell_refinement     'SAINT (Bruker, 2009)'
_computing_data_reduction     'SAINT (Bruker, 2009)'
_computing_structure_solution     'SHELXTL (Sheldrick, 2008)'
_computing_structure_refinement     'SHELXTL (Sheldrick, 2008)'
_computing_molecular_graphics     'DIAMOND (Brandenburg, 2010)'
_computing_publication_material     'SHELXTL (Sheldrick, 2008)'
loop_
    _atom_site_type_symbol
    _atom_site_label
    _atom_site_fract_x
    _atom_site_fract_y
    _atom_site_fract_z
    _atom_site_U_iso_or_equiv
    _atom_site_adp_type
    _atom_site_calc_flag
    _atom_site_refinement_flags
    _atom_site_occupancy
    _atom_site_symmetry_multiplicity
    _atom_site_disorder_assembly
    _atom_site_disorder_group
    S S1 0.56002(13) 1.08803(6) 0.37193(18) 0.0552(3) Uani d P 0.742(4) 1 A 1
    S S1' 0.5179(4) 1.0709(2) 0.3222(4) 0.0580(10) Uani d P 0.258(4) 1 A 2
    O O1 0.85776(9) 0.69041(6) 0.51145(12) 0.0536(3) Uani d . 1 1 . .
    N N1 0.69688(10) 1.00011(7) 0.27909(12) 0.0403(3) Uani d . 1 1 A .
    H H1N 0.7318 0.9577 0.2897 0.048 Uiso calc R 1 1 . .
    N N2 0.61785(9) 0.95071(6) 0.43823(12) 0.0369(3) Uani d . 1 1 A .
    H H2N 0.5680 0.9532 0.4851 0.044 Uiso calc R 1 1 . .
    C C1 0.72543(12) 1.05027(8) 0.17740(15) 0.0419(3) Uani d . 1 1 . .
    C C2 0.80932(13) 1.00766(9) 0.12308(17) 0.0482(4) Uani d . 1 1 . .
    H H2A 0.8690 0.9951 0.1976 0.072 Uiso calc R 1 1 . .
    H H2B 0.8350 1.0386 0.0575 0.072 Uiso calc R 1 1 . .
    H H2C 0.7779 0.9619 0.0792 0.072 Uiso calc R 1 1 . .
    C C3 0.62948(15) 1.06426(14) 0.0633(2) 0.0745(6) Uani d . 1 1 . .
    H H3A 0.6029 1.0168 0.0218 0.112 Uiso calc R 1 1 . .
    H H3B 0.6503 1.0963 -0.0045 0.112 Uiso calc R 1 1 . .
    H H3C 0.5734 1.0887 0.0989 0.112 Uiso calc R 1 1 . .
    C C4 0.77343(18) 1.12213(10) 0.2428(2) 0.0714(6) Uani d . 1 1 . .
    H H4A 0.7195 1.1494 0.2781 0.107 Uiso calc R 1 1 . .
    H H4B 0.7977 1.1527 0.1757 0.107 Uiso calc R 1 1 . .
    H H4C 0.8340 1.1105 0.3168 0.107 Uiso calc R 1 1 . .
    C C5 0.62684(12) 1.00853(8) 0.35760(15) 0.0426(4) Uani d . 1 1 . .
    C C6 0.68322(10) 0.88509(7) 0.45404(13) 0.0315(3) Uani d . 1 1 . .
    C C7 0.65135(10) 0.82379(7) 0.37036(13) 0.0328(3) Uani d . 1 1 A .
    C C8 0.71330(11) 0.75966(8) 0.39362(14) 0.0358(3) Uani d . 1 1 . .
    H H8 0.6936 0.7172 0.3382 0.043 Uiso calc R 1 1 A .
    C C9 0.80322(11) 0.75739(7) 0.49667(15) 0.0362(3) Uani d . 1 1 A .
    C C10 0.83576(11) 0.81891(7) 0.57626(15) 0.0364(3) Uani d . 1 1 . .
    H H10 0.8988 0.8168 0.6452 0.044 Uiso calc R 1 1 A .
    C C11 0.77584(11) 0.88429(7) 0.55526(14) 0.0344(3) Uani d . 1 1 A .
    C C12 0.55233(12) 0.82694(9) 0.25731(15) 0.0431(4) Uani d . 1 1 . .
    H H12 0.5328 0.8805 0.2404 0.052 Uiso calc R 1 1 A .
    C C13 0.45888(14) 0.78824(13) 0.2968(2) 0.0728(6) Uani d . 1 1 A .
    H H13A 0.4768 0.7359 0.3174 0.109 Uiso calc R 1 1 . .
    H H13B 0.3963 0.7912 0.2221 0.109 Uiso calc R 1 1 . .
    H H13C 0.4432 0.8125 0.3765 0.109 Uiso calc R 1 1 . .
    C C14 0.57182(19) 0.79454(14) 0.12726(19) 0.0823(7) Uani d . 1 1 A .
    H H14A 0.6319 0.8203 0.1025 0.123 Uiso calc R 1 1 . .
    H H14B 0.5079 0.8009 0.0554 0.123 Uiso calc R 1 1 . .
    H H14C 0.5882 0.7414 0.1398 0.123 Uiso calc R 1 1 . .
    C C15 0.81007(14) 0.95275(8) 0.64085(18) 0.0516(4) Uani d . 1 1 . .
    H H15A 0.7900 0.9976 0.5826 0.062 Uiso calc PR 0.742(4) 1 A 1
    H H15B 0.7556 0.9932 0.6208 0.062 Uiso d PR 0.258(4) 1 A 2
    C C16 0.7452(3) 0.95541(14) 0.7595(2) 0.0611(8) Uani d PDU 0.742(4) 1 A 1
    H H16A 0.7684 0.9144 0.8225 0.092 Uiso calc PR 0.742(4) 1 A 1
    H H16B 0.6688 0.9506 0.7205 0.092 Uiso calc PR 0.742(4) 1 A 1
    H H16C 0.7590 1.0029 0.8076 0.092 Uiso calc PR 0.742(4) 1 A 1
    C C17 0.9244(2) 0.95782(14) 0.7033(4) 0.0769(12) Uani d PDU 0.742(4) 1 A 1
    H H17A 0.9389 1.0051 0.7519 0.115 Uiso calc PR 0.742(4) 1 A 1
    H H17B 0.9658 0.9553 0.6332 0.115 Uiso calc PR 0.742(4) 1 A 1
    H H17C 0.9447 0.9165 0.7665 0.115 Uiso calc PR 0.742(4) 1 A 1
    C C16' 0.8471(10) 0.9434(5) 0.7755(9) 0.090(3) Uani d PDU 0.258(4) 1 A 2
    H H16D 0.9083 0.9096 0.7912 0.136 Uiso calc PR 0.258(4) 1 A 2
    H H16E 0.7906 0.9222 0.8149 0.136 Uiso calc PR 0.258(4) 1 A 2
    H H16F 0.8690 0.9916 0.8174 0.136 Uiso calc PR 0.258(4) 1 A 2
    C C17' 0.9296(6) 0.9760(4) 0.5818(9) 0.062(2) Uani d PDU 0.258(4) 1 A 2
    H H17D 0.9606 1.0219 0.6254 0.093 Uiso calc PR 0.258(4) 1 A 2
    H H17E 0.9114 0.9830 0.4839 0.093 Uiso calc PR 0.258(4) 1 A 2
    H H17F 0.9814 0.9354 0.6043 0.093 Uiso calc PR 0.258(4) 1 A 2
    C C18 0.95008(11) 0.68370(7) 0.61207(16) 0.0391(3) Uani d . 1 1 . .
    C C19 0.94465(13) 0.67609(9) 0.74495(17) 0.0478(4) Uani d . 1 1 . .
    H H19 0.8778 0.6774 0.7702 0.057 Uiso calc R 1 1 . .
    C C20 1.03768(15) 0.66652(10) 0.84113(18) 0.0566(4) Uani d . 1 1 . .
    H H20 1.0349 0.6615 0.9333 0.068 Uiso calc R 1 1 . .
    C C21 1.13450(14) 0.66421(9) 0.8046(2) 0.0599(5) Uani d . 1 1 . .
    H H21 1.1983 0.6581 0.8713 0.072 Uiso calc R 1 1 . .
    C C22 1.13828(13) 0.67082(10) 0.6715(2) 0.0610(5) Uani d . 1 1 . .
    H H22 1.2050 0.6687 0.6460 0.073 Uiso calc R 1 1 . .
    C C23 1.04608(13) 0.68058(9) 0.57400(18) 0.0494(4) Uani d . 1 1 . .
    H H23 1.0490 0.6851 0.4818 0.059 Uiso calc R 1 1 . .
loop_
    _atom_site_aniso_label
    _atom_site_aniso_U_11
    _atom_site_aniso_U_22
    _atom_site_aniso_U_33
    _atom_site_aniso_U_12
    _atom_site_aniso_U_13
    _atom_site_aniso_U_23
    S1 0.0692(7) 0.0346(4) 0.0751(8) 0.0234(4) 0.0446(6) 0.0193(4)
    S1' 0.074(2) 0.0464(16) 0.0643(19) 0.0307(14) 0.0377(16) 0.0220(13)
    O1 0.0517(6) 0.0351(6) 0.0629(7) 0.0185(5) -0.0116(5) -0.0140(5)
    N1 0.0508(7) 0.0319(6) 0.0442(7) 0.0112(5) 0.0236(6) 0.0083(5)
    N2 0.0453(6) 0.0309(6) 0.0405(7) 0.0131(5) 0.0223(5) 0.0078(5)
    C1 0.0491(8) 0.0382(8) 0.0434(8) 0.0027(6) 0.0212(7) 0.0101(6)
    C2 0.0540(9) 0.0492(9) 0.0481(9) -0.0023(7) 0.0256(8) 0.0016(7)
    C3 0.0602(11) 0.1049(17) 0.0611(12) 0.0191(11) 0.0191(10) 0.0378(12)
    C4 0.0924(14) 0.0408(10) 0.0954(15) -0.0085(9) 0.0518(13) -0.0068(10)
    C5 0.0529(8) 0.0347(7) 0.0465(8) 0.0136(6) 0.0244(7) 0.0094(6)
    C6 0.0362(7) 0.0275(6) 0.0344(7) 0.0069(5) 0.0155(6) 0.0044(5)
    C7 0.0336(6) 0.0339(7) 0.0327(7) 0.0048(5) 0.0109(6) 0.0033(6)
    C8 0.0388(7) 0.0316(7) 0.0365(7) 0.0035(5) 0.0069(6) -0.0048(6)
    C9 0.0371(7) 0.0282(7) 0.0433(8) 0.0073(5) 0.0087(6) -0.0024(6)
    C10 0.0355(7) 0.0296(7) 0.0420(8) 0.0021(5) 0.0040(6) -0.0006(6)
    C11 0.0398(7) 0.0260(6) 0.0386(7) 0.0003(5) 0.0113(6) 0.0001(6)
    C12 0.0435(8) 0.0433(8) 0.0394(8) 0.0100(6) 0.0025(6) 0.0031(7)
    C13 0.0411(9) 0.0935(16) 0.0742(14) -0.0062(9) -0.0082(9) 0.0153(12)
    C14 0.0935(15) 0.1036(17) 0.0394(10) 0.0422(13) -0.0080(10) -0.0099(11)
    C15 0.0663(10) 0.0259(7) 0.0555(10) 0.0003(7) -0.0021(8) -0.0046(7)
    C16 0.100(2) 0.0433(13) 0.0420(13) -0.0090(13) 0.0198(14) -0.0127(10)
    C17 0.0589(15) 0.0409(14) 0.118(3) -0.0077(11) -0.0098(17) -0.0191(16)
    C16' 0.162(10) 0.055(5) 0.056(5) -0.022(6) 0.029(6) -0.020(4)
    C17' 0.061(4) 0.047(4) 0.075(5) -0.018(3) 0.006(4) -0.019(4)
    C18 0.0390(7) 0.0250(6) 0.0501(9) 0.0080(5) 0.0025(6) -0.0045(6)
    C19 0.0459(8) 0.0450(9) 0.0539(10) 0.0050(7) 0.0140(7) -0.0062(7)
    C20 0.0714(12) 0.0469(10) 0.0464(10) 0.0068(8) 0.0018(9) -0.0007(8)
    C21 0.0484(9) 0.0441(9) 0.0749(13) 0.0078(7) -0.0133(9) -0.0070(9)
    C22 0.0383(8) 0.0556(11) 0.0893(15) 0.0021(7) 0.0145(9) -0.0087(10)
    C23 0.0524(9) 0.0428(9) 0.0558(10) 0.0033(7) 0.0176(8) -0.0010(7)
_geom_special_details
;
All e.s.d.'s (except the e.s.d. in the dihedral angle between two l.s. planes)
are estimated using the full covariance matrix. The cell e.s.d.'s are taken
into account individually in the estimation of e.s.d.'s in distances, angles
and torsion angles; correlations between e.s.d.'s in cell parameters are only
used when they are defined by crystal symmetry. An approximate (isotropic)
treatment of cell e.s.d.'s is used for estimating e.s.d.'s involving l.s.
planes.
;
loop_
    _geom_bond_atom_site_label_1
    _geom_bond_atom_site_label_2
    _geom_bond_site_symmetry_2
    _geom_bond_distance
    _geom_bond_publ_flag
    S1 C5 . 1.6906(17) ?
    S1' C5 . 1.769(3) ?
    O1 C9 . 1.3853(16) ?
    O1 C18 . 1.3927(17) ?
    N1 C5 . 1.3370(18) ?
    N1 C1 . 1.4776(18) ?
    N1 H1N . 0.8800 ?
    N2 C5 . 1.3446(18) ?
    N2 C6 . 1.4373(16) ?
    N2 H2N . 0.8800 ?
    C1 C3 . 1.519(2) ?
    C1 C4 . 1.521(2) ?
    C1 C2 . 1.523(2) ?
    C2 H2A . 0.9800 ?
    C2 H2B . 0.9800 ?
    C2 H2C . 0.9800 ?
    C3 H3A . 0.9800 ?
    C3 H3B . 0.9800 ?
    C3 H3C . 0.9800 ?
    C4 H4A . 0.9800 ?
    C4 H4B . 0.9800 ?
    C4 H4C . 0.9800 ?
    C6 C11 . 1.3935(19) ?
    C6 C7 . 1.3979(19) ?
    C7 C8 . 1.3923(18) ?
    C7 C12 . 1.5184(19) ?
    C8 C9 . 1.3809(19) ?
    C8 H8 . 0.9500 ?
    C9 C10 . 1.3802(19) ?
    C10 C11 . 1.3963(18) ?
    C10 H10 . 0.9500 ?
    C11 C15 . 1.516(2) ?
    C12 C14 . 1.515(2) ?
    C12 C13 . 1.518(2) ?
    C12 H12 . 1.0000 ?
    C13 H13A . 0.9800 ?
    C13 H13B . 0.9800 ?
    C13 H13C . 0.9800 ?
    C14 H14A . 0.9800 ?
    C14 H14B . 0.9800 ?
    C14 H14C . 0.9800 ?
    C15 C16' . 1.357(9) ?
    C15 C17 . 1.472(3) ?
    C15 C16 . 1.610(3) ?
    C15 C17' . 1.818(8) ?
    C15 H15A . 1.0000 ?
    C15 H15B . 1.0000 ?
    C16 H16A . 0.9800 ?
    C16 H16B . 0.9800 ?
    C16 H16C . 0.9800 ?
    C17 H17A . 0.9800 ?
    C17 H17B . 0.9800 ?
    C17 H17C . 0.9800 ?
    C16' H16D . 0.9800 ?
    C16' H16E . 0.9800 ?
    C16' H16F . 0.9800 ?
    C17' H17D . 0.9800 ?
    C17' H17E . 0.9800 ?
    C17' H17F . 0.9800 ?
    C18 C23 . 1.374(2) ?
    C18 C19 . 1.375(2) ?
    C19 C20 . 1.380(2) ?
    C19 H19 . 0.9500 ?
    C20 C21 . 1.376(3) ?
    C20 H20 . 0.9500 ?
    C21 C22 . 1.370(3) ?
    C21 H21 . 0.9500 ?
    C22 C23 . 1.380(2) ?
    C22 H22 . 0.9500 ?
    C23 H23 . 0.9500 ?
loop_
    _geom_angle_atom_site_label_1
    _geom_angle_atom_site_label_2
    _geom_angle_atom_site_label_3
    _geom_angle_site_symmetry_1
    _geom_angle_site_symmetry_3
    _geom_angle
    _geom_angle_publ_flag
    C9 O1 C18 . . 119.03(11) ?
    C5 N1 C1 . . 130.69(12) ?
    C5 N1 H1N . . 114.7 ?
    C1 N1 H1N . . 114.7 ?
    C5 N2 C6 . . 125.21(11) ?
    C5 N2 H2N . . 117.4 ?
    C6 N2 H2N . . 117.4 ?
    N1 C1 C3 . . 110.53(13) ?
    N1 C1 C4 . . 110.60(14) ?
    C3 C1 C4 . . 112.18(16) ?
    N1 C1 C2 . . 104.55(12) ?
    C3 C1 C2 . . 109.17(14) ?
    C4 C1 C2 . . 109.51(14) ?
    C1 C2 H2A . . 109.5 ?
    C1 C2 H2B . . 109.5 ?
    H2A C2 H2B . . 109.5 ?
    C1 C2 H2C . . 109.5 ?
    H2A C2 H2C . . 109.5 ?
    H2B C2 H2C . . 109.5 ?
    C1 C3 H3A . . 109.5 ?
    C1 C3 H3B . . 109.5 ?
    H3A C3 H3B . . 109.5 ?
    C1 C3 H3C . . 109.5 ?
    H3A C3 H3C . . 109.5 ?
    H3B C3 H3C . . 109.5 ?
    C1 C4 H4A . . 109.5 ?
    C1 C4 H4B . . 109.5 ?
    H4A C4 H4B . . 109.5 ?
    C1 C4 H4C . . 109.5 ?
    H4A C4 H4C . . 109.5 ?
    H4B C4 H4C . . 109.5 ?
    N1 C5 N2 . . 115.83(12) ?
    N1 C5 S1 . . 124.69(11) ?
    N2 C5 S1 . . 119.21(11) ?
    N1 C5 S1' . . 123.91(15) ?
    N2 C5 S1' . . 116.37(16) ?
    S1 C5 S1' . . 24.00(14) ?
    C11 C6 C7 . . 122.05(11) ?
    C11 C6 N2 . . 118.41(12) ?
    C7 C6 N2 . . 119.52(12) ?
    C8 C7 C6 . . 117.97(12) ?
    C8 C7 C12 . . 120.90(12) ?
    C6 C7 C12 . . 121.13(12) ?
    C9 C8 C7 . . 120.44(13) ?
    C9 C8 H8 . . 119.8 ?
    C7 C8 H8 . . 119.8 ?
    C10 C9 C8 . . 121.15(12) ?
    C10 C9 O1 . . 123.49(12) ?
    C8 C9 O1 . . 115.35(12) ?
    C9 C10 C11 . . 119.91(13) ?
    C9 C10 H10 . . 120.0 ?
    C11 C10 H10 . . 120.0 ?
    C6 C11 C10 . . 118.41(12) ?
    C6 C11 C15 . . 120.62(12) ?
    C10 C11 C15 . . 120.97(13) ?
    C14 C12 C13 . . 110.29(18) ?
    C14 C12 C7 . . 111.99(13) ?
    C13 C12 C7 . . 111.38(13) ?
    C14 C12 H12 . . 107.7 ?
    C13 C12 H12 . . 107.7 ?
    C7 C12 H12 . . 107.7 ?
    C12 C13 H13A . . 109.5 ?
    C12 C13 H13B . . 109.5 ?
    H13A C13 H13B . . 109.5 ?
    C12 C13 H13C . . 109.5 ?
    H13A C13 H13C . . 109.5 ?
    H13B C13 H13C . . 109.5 ?
    C12 C14 H14A . . 109.5 ?
    C12 C14 H14B . . 109.5 ?
    H14A C14 H14B . . 109.5 ?
    C12 C14 H14C . . 109.5 ?
    H14A C14 H14C . . 109.5 ?
    H14B C14 H14C . . 109.5 ?
    C16' C15 C17 . . 58.4(5) ?
    C16' C15 C11 . . 118.1(4) ?
    C17 C15 C11 . . 115.80(16) ?
    C16' C15 C16 . . 51.2(5) ?
    C17 C15 C16 . . 107.9(2) ?
    C11 C15 C16 . . 108.72(14) ?
    C16' C15 C17' . . 103.1(5) ?
    C17 C15 C17' . . 44.8(3) ?
    C11 C15 C17' . . 99.0(3) ?
    C16 C15 C17' . . 148.8(3) ?
    C16' C15 H15A . . 133.2 ?
    C17 C15 H15A . . 108.1 ?
    C11 C15 H15A . . 108.1 ?
    C16 C15 H15A . . 108.1 ?
    C17' C15 H15A . . 75.4 ?
    C16' C15 H15B . . 111.8 ?
    C17 C15 H15B . . 129.2 ?
    C11 C15 H15B . . 111.8 ?
    C16 C15 H15B . . 71.1 ?
    C17' C15 H15B . . 111.8 ?
    H15A C15 H15B . . 38.1 ?
    C15 C16 H16A . . 109.5 ?
    C15 C16 H16B . . 109.5 ?
    C15 C16 H16C . . 109.5 ?
    C15 C17 H17A . . 109.5 ?
    C15 C17 H17B . . 109.5 ?
    C15 C17 H17C . . 109.5 ?
    C15 C16' H16D . . 109.5 ?
    C15 C16' H16E . . 109.5 ?
    H16D C16' H16E . . 109.5 ?
    C15 C16' H16F . . 109.5 ?
    H16D C16' H16F . . 109.5 ?
    H16E C16' H16F . . 109.5 ?
    C15 C17' H17D . . 109.5 ?
    C15 C17' H17E . . 109.5 ?
    H17D C17' H17E . . 109.5 ?
    C15 C17' H17F . . 109.5 ?
    H17D C17' H17F . . 109.5 ?
    H17E C17' H17F . . 109.5 ?
    C23 C18 C19 . . 121.01(14) ?
    C23 C18 O1 . . 118.12(15) ?
    C19 C18 O1 . . 120.77(14) ?
    C18 C19 C20 . . 119.05(16) ?
    C18 C19 H19 . . 120.5 ?
    C20 C19 H19 . . 120.5 ?
    C21 C20 C19 . . 120.54(17) ?
    C21 C20 H20 . . 119.7 ?
    C19 C20 H20 . . 119.7 ?
    C22 C21 C20 . . 119.62(16) ?
    C22 C21 H21 . . 120.2 ?
    C20 C21 H21 . . 120.2 ?
    C21 C22 C23 . . 120.63(17) ?
    C21 C22 H22 . . 119.7 ?
    C23 C22 H22 . . 119.7 ?
    C18 C23 C22 . . 119.15(17) ?
    C18 C23 H23 . . 120.4 ?
    C22 C23 H23 . . 120.4 ?
loop_
    _geom_torsion_atom_site_label_1
    _geom_torsion_atom_site_label_2
    _geom_torsion_atom_site_label_3
    _geom_torsion_atom_site_label_4
    _geom_torsion_site_symmetry_1
    _geom_torsion_site_symmetry_2
    _geom_torsion_site_symmetry_3
    _geom_torsion_site_symmetry_4
    _geom_torsion
    _geom_torsion_publ_flag
    C5 N1 C1 C3 . . . . -62.1(2) ?
    C5 N1 C1 C4 . . . . 62.8(2) ?
    C5 N1 C1 C2 . . . . -179.42(16) ?
    C1 N1 C5 N2 . . . . 178.36(15) ?
    C1 N1 C5 S1 . . . . -7.7(3) ?
    C1 N1 C5 S1' . . . . 21.4(3) ?
    C6 N2 C5 N1 . . . . 5.7(2) ?
    C6 N2 C5 S1 . . . . -168.61(14) ?
    C6 N2 C5 S1' . . . . 164.4(2) ?
    C5 N2 C6 C11 . . . . 90.80(18) ?
    C5 N2 C6 C7 . . . . -90.60(18) ?
    C11 C6 C7 C8 . . . . 2.2(2) ?
    N2 C6 C7 C8 . . . . -176.32(12) ?
    C11 C6 C7 C12 . . . . -177.67(13) ?
    N2 C6 C7 C12 . . . . 3.78(19) ?
    C6 C7 C8 C9 . . . . 0.1(2) ?
    C12 C7 C8 C9 . . . . 179.97(13) ?
    C7 C8 C9 C10 . . . . -2.0(2) ?
    C7 C8 C9 O1 . . . . 179.17(13) ?
    C18 O1 C9 C10 . . . . 0.5(2) ?
    C18 O1 C9 C8 . . . . 179.27(14) ?
    C8 C9 C10 C11 . . . . 1.6(2) ?
    O1 C9 C10 C11 . . . . -179.64(14) ?
    C7 C6 C11 C10 . . . . -2.6(2) ?
    N2 C6 C11 C10 . . . . 175.98(12) ?
    C7 C6 C11 C15 . . . . 177.79(14) ?
    N2 C6 C11 C15 . . . . -3.65(19) ?
    C9 C10 C11 C6 . . . . 0.6(2) ?
    C9 C10 C11 C15 . . . . -179.73(14) ?
    C8 C7 C12 C14 . . . . -45.2(2) ?
    C6 C7 C12 C14 . . . . 134.69(17) ?
    C8 C7 C12 C13 . . . . 78.84(19) ?
    C6 C7 C12 C13 . . . . -101.27(17) ?
    C6 C11 C15 C16' . . . . 137.5(6) ?
    C10 C11 C15 C16' . . . . -42.1(6) ?
    C6 C11 C15 C17 . . . . -156.1(2) ?
    C10 C11 C15 C17 . . . . 24.3(3) ?
    C6 C11 C15 C16 . . . . 82.22(19) ?
    C10 C11 C15 C16 . . . . -97.40(19) ?
    C6 C11 C15 C17' . . . . -112.3(3) ?
    C10 C11 C15 C17' . . . . 68.1(3) ?
    C9 O1 C18 C23 . . . . -108.24(16) ?
    C9 O1 C18 C19 . . . . 75.44(18) ?
    C23 C18 C19 C20 . . . . 1.2(2) ?
    O1 C18 C19 C20 . . . . 177.37(14) ?
    C18 C19 C20 C21 . . . . -0.3(2) ?
    C19 C20 C21 C22 . . . . -0.6(3) ?
    C20 C21 C22 C23 . . . . 0.7(3) ?
    C19 C18 C23 C22 . . . . -1.0(2) ?
    O1 C18 C23 C22 . . . . -177.33(14) ?
    C21 C22 C23 C18 . . . . 0.1(3) ?
loop_
    _geom_hbond_atom_site_label_D
    _geom_hbond_atom_site_label_H
    _geom_hbond_atom_site_label_A
    _geom_hbond_site_symmetry_A
    _geom_hbond_distance_DH
    _geom_hbond_distance_HA
    _geom_hbond_distance_DA
    _geom_hbond_angle_DHA
    _geom_hbond_publ_flag
    N2 H2N S1 3_676 0.88 2.53 3.3739(15) 160 y
_iucr_refine_instructions_details
;
TITL I in P2(1)/c
CELL 0.71073  12.8656  17.9807  10.1671  90.000 102.655  90.000
ZERR    4.00   0.0002   0.0003   0.0002   0.000   0.001   0.000
LATT 1
SYMM -X, 0.5+Y, 0.5-Z
SFAC C  H  N  O  S
UNIT 92  128  8  4  4
SIZE 0.19 0.30 0.50
TEMP -100.000
L.S. 4
ACTA
BOND $H
FMAP 2
PLAN 10
CONF
EQIV $1 1-x, 2-y, 1-z
HTAB N2 S1_$1
SADI 0.02 C16 C16' C17 C17'
SIMU 0.01 C16 C16' C17 C17'
WGHT    0.047900    0.737900
FVAR       0.13717   0.74232
PART 1  21.00
S1    5    0.560025    1.088029    0.371931    21.00000    0.06921    0.03457 =
         0.07512    0.01929    0.04458    0.02342
PART 2  -21.00
S1'   5    0.517924    1.070925    0.322245   -21.00000    0.07383    0.04640 =
         0.06431    0.02197    0.03771    0.03071
PART 0
O1    4    0.857762    0.690414    0.511450    11.00000    0.05168    0.03514 =
         0.06292   -0.01398   -0.01155    0.01852
N1    3    0.696883    1.000111    0.279088    11.00000    0.05081    0.03190 =
         0.04418    0.00830    0.02363    0.01124
AFIX  43
H1N   2    0.731766    0.957663    0.289729    11.00000   -1.20000
AFIX   0
N2    3    0.617855    0.950711    0.438233    11.00000    0.04527    0.03094 =
         0.04052    0.00779    0.02232    0.01308
AFIX  43
H2N   2    0.567976    0.953244    0.485059    11.00000   -1.20000
AFIX   0
C1    1    0.725429    1.050268    0.177405    11.00000    0.04910    0.03818 =
         0.04343    0.01007    0.02116    0.00266
C2    1    0.809318    1.007660    0.123077    11.00000    0.05399    0.04924 =
         0.04813    0.00160    0.02564   -0.00234
AFIX 137
H2A   2    0.869010    0.995071    0.197622    11.00000   -1.50000
H2B   2    0.835031    1.038582    0.057456    11.00000   -1.50000
H2C   2    0.777911    0.961900    0.079185    11.00000   -1.50000
AFIX   0
C3    1    0.629476    1.064260    0.063278    11.00000    0.06015    0.10486 =
         0.06110    0.03780    0.01905    0.01909
AFIX 137
H3A   2    0.602854    1.016784    0.021824    11.00000   -1.50000
H3B   2    0.650297    1.096314   -0.004547    11.00000   -1.50000
H3C   2    0.573355    1.088710    0.098904    11.00000   -1.50000
AFIX   0
C4    1    0.773426    1.122132    0.242820    11.00000    0.09241    0.04077 =
         0.09540   -0.00678    0.05181   -0.00854
AFIX 137
H4A   2    0.719480    1.149431    0.278101    11.00000   -1.50000
H4B   2    0.797721    1.152740    0.175657    11.00000   -1.50000
H4C   2    0.834002    1.110529    0.316849    11.00000   -1.50000
AFIX   0
C5    1    0.626840    1.008534    0.357604    11.00000    0.05289    0.03472 =
         0.04645    0.00939    0.02441    0.01363
C6    1    0.683217    0.885093    0.454045    11.00000    0.03624    0.02749 =
         0.03436    0.00444    0.01545    0.00691
C7    1    0.651346    0.823793    0.370361    11.00000    0.03357    0.03389 =
         0.03267    0.00331    0.01093    0.00483
C8    1    0.713295    0.759656    0.393618    11.00000    0.03884    0.03160 =
         0.03647   -0.00482    0.00689    0.00349
AFIX  43
H8    2    0.693570    0.717172    0.338223    11.00000   -1.20000
AFIX   0
C9    1    0.803223    0.757391    0.496674    11.00000    0.03707    0.02815 =
         0.04326   -0.00242    0.00866    0.00727
C10   1    0.835757    0.818907    0.576264    11.00000    0.03551    0.02965 =
         0.04197   -0.00062    0.00402    0.00207
AFIX  43
H10   2    0.898832    0.816770    0.645244    11.00000   -1.20000
AFIX   0
C11   1    0.775836    0.884287    0.555256    11.00000    0.03982    0.02603 =
         0.03857    0.00009    0.01133    0.00026
C12   1    0.552335    0.826939    0.257312    11.00000    0.04347    0.04335 =
         0.03935    0.00308    0.00252    0.01005
AFIX  13
H12   2    0.532828    0.880467    0.240403    11.00000   -1.20000
AFIX   0
C13   1    0.458881    0.788236    0.296821    11.00000    0.04106    0.09354 =
         0.07422    0.01529   -0.00817   -0.00622
AFIX 137
H13A  2    0.476814    0.735926    0.317361    11.00000   -1.50000
H13B  2    0.396306    0.791248    0.222084    11.00000   -1.50000
H13C  2    0.443170    0.812539    0.376533    11.00000   -1.50000
AFIX   0
C14   1    0.571820    0.794536    0.127262    11.00000    0.09347    0.10364 =
         0.03937   -0.00992   -0.00795    0.04215
AFIX 137
H14A  2    0.631915    0.820262    0.102502    11.00000   -1.50000
H14B  2    0.507897    0.800944    0.055379    11.00000   -1.50000
H14C  2    0.588249    0.741445    0.139791    11.00000   -1.50000
AFIX   0
C15   1    0.810067    0.952746    0.640854    11.00000    0.06634    0.02591 =
         0.05551   -0.00459   -0.00211    0.00026
PART 1  21.00
AFIX  13
H15A  2    0.789966    0.997583    0.582648    21.00000   -1.20000
PART 2  -21.00
H15B  2    0.755594    0.993229    0.620775   -21.00000   -1.20000
PART 1  21.00
AFIX   0
C16   1    0.745213    0.955409    0.759456    21.00000    0.09998    0.04326 =
         0.04198   -0.01267    0.01975   -0.00897
AFIX 137
H16A  2    0.768433    0.914366    0.822465    21.00000   -1.50000
H16B  2    0.668788    0.950630    0.720501    21.00000   -1.50000
H16C  2    0.758951    1.002851    0.807577    21.00000   -1.50000
AFIX   0
C17   1    0.924416    0.957820    0.703347    21.00000    0.05892    0.04092 =
         0.11756   -0.01907   -0.00979   -0.00772
AFIX 137
H17A  2    0.938926    1.005071    0.751945    21.00000   -1.50000
H17B  2    0.965753    0.955304    0.633160    21.00000   -1.50000
H17C  2    0.944697    0.916464    0.766541    21.00000   -1.50000
PART 2  -21.00
AFIX   0
C16'  1    0.847060    0.943387    0.775455   -21.00000    0.16250    0.05481 =
         0.05644   -0.02023    0.02925   -0.02184
AFIX 137
H16D  2    0.908270    0.909564    0.791197   -21.00000   -1.50000
H16E  2    0.790624    0.922243    0.814921   -21.00000   -1.50000
H16F  2    0.868996    0.991596    0.817432   -21.00000   -1.50000
AFIX   0
C17'  1    0.929637    0.975952    0.581792   -21.00000    0.06080    0.04691 =
         0.07461   -0.01897    0.00589   -0.01782
AFIX 137
H17D  2    0.960580    1.021905    0.625394   -21.00000   -1.50000
H17E  2    0.911358    0.983035    0.483855   -21.00000   -1.50000
H17F  2    0.981418    0.935425    0.604292   -21.00000   -1.50000
PART 0
AFIX   0
C18   1    0.950085    0.683696    0.612065    11.00000    0.03896    0.02502 =
         0.05005   -0.00455    0.00250    0.00803
C19   1    0.944649    0.676086    0.744951    11.00000    0.04588    0.04501 =
         0.05392   -0.00620    0.01399    0.00500
AFIX  43
H19   2    0.877825    0.677395    0.770221    11.00000   -1.20000
AFIX   0
C20   1    1.037684    0.666515    0.841125    11.00000    0.07143    0.04690 =
         0.04641   -0.00066    0.00182    0.00678
AFIX  43
H20   2    1.034859    0.661476    0.933289    11.00000   -1.20000
AFIX   0
C21   1    1.134505    0.664215    0.804570    11.00000    0.04843    0.04406 =
         0.07485   -0.00695   -0.01330    0.00785
AFIX  43
H21   2    1.198346    0.658082    0.871259    11.00000   -1.20000
AFIX   0
C22   1    1.138282    0.670818    0.671485    11.00000    0.03825    0.05561 =
         0.08926   -0.00871    0.01449    0.00210
AFIX  43
H22   2    1.204997    0.668659    0.646034    11.00000   -1.20000
AFIX   0
C23   1    1.046081    0.680579    0.573999    11.00000    0.05241    0.04277 =
         0.05579   -0.00104    0.01762    0.00332
AFIX  43
H23   2    1.048961    0.685085    0.481767    11.00000   -1.20000
HKLF 4
REM  I in P2(1)/c
REM R1 =  0.0451 for   4117 Fo > 4sig(Fo)  and  0.0601 for all   5279 data
REM    281 parameters refined using     19 restraints
END
WGHT      0.0479      0.7379
REM Highest difference peak  0.251,  deepest hole -0.230,  1-sigma level  0.037
Q1    1   0.4495  0.8338  0.3352  11.00000  0.05    0.25
Q2    1   0.8644  0.9606  0.6162  11.00000  0.05    0.22
Q3    1   1.0015  0.7093  0.5978  11.00000  0.05    0.19
Q4    1   0.6779  0.8605  0.3934  11.00000  0.05    0.19
Q5    1   0.7915  0.9152  0.6086  11.00000  0.05    0.18
Q6    1   0.6049  1.0478  0.3708  11.00000  0.05    0.18
Q7    1   0.8329  0.7915  0.5167  11.00000  0.05    0.17
Q8    1   0.6077  0.8235  0.3143  11.00000  0.05    0.17
Q9    1   0.6593  0.8522  0.4178  11.00000  0.05    0.17
Q10   1   0.6643  0.7851  0.3955  11.00000  0.05    0.16
;
