# Supplementary material for: Diafenthiuron: 1-tert-butyl-3-(2,6-diisopropyl-4-phen­oxy­phen­yl)thio­urea
Source: Acta Crystallogr Sect E Struct Rep Online. 2014 Jun 25;70(Pt 7):o807. doi: 10.1107/S1600536814014214 (PMC4120544; doi:10.1107/S1600536814014214)
Supplement: Supplementary file 2 [file e-70-0o807-Isup2.hkl]

# 
# h,k,l, Fc-squared, Fo-squared, sigma(Fo-squared) and status flag 
# 
data_I
_shelx_title ' I in P2(1)/c' 
_shelx_refln_list_code          4 
_shelx_F_calc_maximum      237.89 
_exptl_crystal_F_000       832.00 
_reflns_d_resolution_high  0.7691 
 
loop_ 
 _symmetry_equiv_pos_as_xyz 
 'x, y, z' 
 '-x, y+1/2, -z+1/2' 
 '-x, -y, -z' 
 'x, -y-1/2, z-1/2' 
 
_cell_length_a    12.8656 
_cell_length_b    17.9807 
_cell_length_c    10.1671 
_cell_angle_alpha  90.000 
_cell_angle_beta  102.655 
_cell_angle_gamma  90.000 
 
_shelx_F_squared_multiplier     1.000 
 
loop_ 
 _refln_index_h 
 _refln_index_k 
 _refln_index_l 
 _refln_F_squared_calc 
 _refln_F_squared_meas 
 _refln_F_squared_sigma 
 _refln_observed_status 
   1   0   0      190.65      211.64      2.42 o 
   2   0   0      961.49      845.17      7.31 o 
   3   0   0     1801.34     1759.81     14.79 o 
   4   0   0      283.38      272.19      3.42 o 
   5   0   0      849.54      932.68      8.69 o 
   6   0   0        8.23        9.20      0.83 o 
   7   0   0      102.53       98.61      2.17 o 
   8   0   0     1411.12     1480.07     12.58 o 
   9   0   0      157.55      143.25      3.05 o 
  10   0   0      910.02      908.82      9.93 o 
  11   0   0        5.13        5.51      1.28 o 
  12   0   0      889.79      934.35     13.76 o 
  13   0   0        9.49       12.45      2.90 o 
  14   0   0       49.87       67.64      6.60 o 
  15   0   0        0.02        1.31      2.30 o 
  16   0   0       27.40       24.78      4.35 o 
   1   1   0     7717.08     7364.84     42.47 o 
   2   1   0        2.55        0.42      0.15 o 
   3   1   0      305.91      325.98      2.39 o 
   4   1   0      218.07      225.65      2.00 o 
   5   1   0      737.97      783.51      5.30 o 
   6   1   0      147.80      163.39      2.18 o 
   7   1   0      104.61      154.99      2.34 o 
   8   1   0       13.33       17.48      0.90 o 
   9   1   0      408.43      420.01      3.79 o 
  10   1   0       44.87       47.34      1.52 o 
  11   1   0       42.81       35.73      1.90 o 
  12   1   0        1.76        2.20      1.16 o 
  13   1   0        2.39        1.45      1.22 o 
  14   1   0        0.44        0.54      1.46 o 
  15   1   0        1.12       -0.34      1.61 o 
  16   1   0       10.76        7.89      2.34 o 
   0   2   0       22.64       25.39      0.67 o 
   1   2   0     4508.29     4497.70     26.05 o 
   2   2   0     6539.57     6251.64     34.20 o 
   3   2   0     2000.65     1953.92     11.07 o 
   4   2   0        0.56        0.97      0.26 o 
   5   2   0      246.71      248.37      2.44 o 
   6   2   0      315.87      351.53      3.23 o 
   7   2   0      698.55      753.43      5.76 o 
   8   2   0      157.13      169.29      2.36 o 
   9   2   0       29.37       30.70      1.28 o 
  10   2   0      650.05      664.83      6.20 o 
  11   2   0      240.22      227.74      3.31 o 
  12   2   0       33.41       23.97      1.79 o 
  13   2   0       40.50       28.81      2.14 o 
  14   2   0        8.26        3.36      1.63 o 
  15   2   0       23.66       19.53      3.18 o 
  16   2   0       45.99       47.78      3.69 o 
   1   3   0     2175.80     2172.00     14.08 o 
   2   3   0     1069.98     1092.54      7.40 o 
   3   3   0      398.51      447.87      3.61 o 
   4   3   0     1410.59     1386.41      8.45 o 
   5   3   0      159.71      163.08      1.89 o 
   6   3   0      893.48      936.75      6.64 o 
   7   3   0      112.55      106.61      1.84 o 
   8   3   0      157.25      158.04      2.35 o 
   9   3   0        3.08        2.21      0.69 o 
  10   3   0        8.99       10.05      1.02 o 
  11   3   0        6.18        9.11      1.18 o 
  12   3   0      282.19      287.10      4.83 o 
  13   3   0      147.00      138.54      4.16 o 
  14   3   0       15.36       10.01      1.79 o 
  15   3   0       19.88       23.78      2.71 o 
  16   3   0        5.89       15.61      2.62 o 
   0   4   0      765.94      690.61      7.35 o 
   1   4   0      443.78      335.52      3.18 o 
   2   4   0     1635.89     1612.29     10.72 o 
   3   4   0      209.02      200.24      2.11 o 
   4   4   0       41.28       47.00      1.14 o 
   5   4   0       30.03       28.94      1.03 o 
   6   4   0       46.04       37.57      1.16 o 
   7   4   0        7.44       12.02      0.79 o 
   8   4   0        8.31        8.54      0.78 o 
   9   4   0      777.58      814.01      6.72 o 
  10   4   0      589.63      618.94      5.78 o 
  11   4   0      504.29      505.41      6.27 o 
  12   4   0       77.56       90.06      3.14 o 
  13   4   0        6.90        9.89      1.58 o 
  14   4   0        0.74        0.49      1.49 o 
  15   4   0        9.10        7.79      2.89 o 
  16   4   0        2.20        2.44      2.05 o 
   1   5   0     2325.07     2301.37     15.99 o 
   2   5   0     4927.62     4880.94     31.11 o 
   3   5   0      581.22      606.36      4.92 o 
   4   5   0        9.32        9.30      0.60 o 
   5   5   0        1.94        4.08      0.49 o 
   6   5   0      658.12      684.80      5.30 o 
   7   5   0      260.22      288.49      3.10 o 
   8   5   0      282.54      276.82      3.28 o 
   9   5   0      126.12      127.74      2.50 o 
  10   5   0       29.07       32.78      1.60 o 
  11   5   0      219.87      228.14      4.15 o 
  12   5   0        3.51        1.58      1.14 o 
  13   5   0        2.80        4.07      1.45 o 
  14   5   0       21.36       25.46      2.51 o 
  15   5   0        0.00        1.19      1.77 o 
   0   6   0     8425.80     8810.08     80.22 o 
   1   6   0    13118.83    12927.19     82.88 o 
   2   6   0      155.77      163.32      2.64 o 
   3   6   0      202.94      217.68      2.70 o 
   4   6   0     2392.20     2442.03     15.33 o 
   5   6   0       37.38       38.40      1.25 o 
   6   6   0      749.94      769.23      6.08 o 
   7   6   0        2.16        3.71      0.62 o 
   8   6   0        7.34        5.50      0.73 o 
   9   6   0      395.59      413.11      4.55 o 
  10   6   0      558.74      583.88      6.19 o 
  11   6   0      329.61      345.01      6.67 o 
  12   6   0       14.01       11.99      1.51 o 
  13   6   0        0.03        2.23      1.44 o 
  14   6   0        0.02       -1.40      1.40 o 
  15   6   0        0.42        1.45      1.81 o 
   1   7   0      285.21      269.04      3.35 o 
   2   7   0       81.99       71.38      1.83 o 
   3   7   0     4367.96     4651.98     30.47 o 
   4   7   0     1130.45     1154.60      9.02 o 
   5   7   0       45.27       32.82      1.26 o 
   6   7   0       21.93       26.82      1.17 o 
   7   7   0        8.88       21.74      1.08 o 
   8   7   0       34.59       37.83      1.48 o 
   9   7   0        7.86        6.68      0.92 o 
  10   7   0       60.67       57.56      2.43 o 
  11   7   0      695.64      705.88      8.32 o 
  12   7   0       12.12        7.10      1.62 o 
  13   7   0        0.66       -0.73      1.29 o 
  14   7   0       15.23        7.79      1.90 o 
  15   7   0        6.38        4.21      2.51 o 
   0   8   0     7289.96     7296.94     67.88 o 
   1   8   0      543.46      537.95      6.29 o 
   2   8   0     7253.24     7596.83     50.08 o 
   3   8   0      414.65      429.99      5.44 o 
   4   8   0     1155.89     1246.42     10.16 o 
   5   8   0        1.11        1.05      0.54 o 
   6   8   0        4.30        7.46      0.78 o 
   7   8   0      114.19      128.82      3.00 o 
   8   8   0       85.37       88.57      2.27 o 
   9   8   0      466.21      470.73      5.07 o 
  10   8   0     1664.71     1668.93     14.64 o 
  11   8   0        0.00        2.21      1.23 o 
  12   8   0        4.45        2.95      1.49 o 
  13   8   0       12.20        7.26      1.90 o 
  14   8   0        0.29        0.66      1.70 o 
  15   8   0        8.18       15.48      2.77 o 
   1   9   0       28.70       23.13      1.28 o 
   2   9   0     1174.87     1172.30     10.02 o 
   3   9   0       20.72       22.14      1.21 o 
   4   9   0      191.83      172.05      2.99 o 
   5   9   0     1194.87     1155.19      9.27 o 
   6   9   0      100.45       94.60      2.42 o 
   7   9   0      103.00       81.57      2.29 o 
   8   9   0      234.19      226.32      3.43 o 
   9   9   0      145.72      143.28      3.65 o 
  10   9   0       11.68        7.26      1.47 o 
  11   9   0       30.57       32.96      2.56 o 
  12   9   0       37.72       37.49      2.79 o 
  13   9   0        7.74        9.09      1.99 o 
  14   9   0        6.97        4.72      2.10 o 
  15   9   0        3.10        6.33      2.44 o 
   0  10   0      220.51      217.93      4.75 o 
   1  10   0      340.76      292.37      4.07 o 
   2  10   0      494.45      532.10      5.92 o 
   3  10   0       21.09       25.07      1.64 o 
   4  10   0      116.20      104.95      2.73 o 
   5  10   0        0.01        2.00      0.80 o 
   6  10   0        2.53        5.56      0.88 o 
   7  10   0      212.37      199.85      4.44 o 
   8  10   0      384.26      395.19      5.05 o 
   9  10   0      326.10      318.34      7.04 o 
  10  10   0      134.65      154.39      5.12 o 
  11  10   0      106.55      111.33      4.69 o 
  12  10   0        0.84        1.89      1.63 o 
  13  10   0       29.97       27.25      3.00 o 
  14  10   0        1.36       -1.61      1.96 o 
   1  11   0       60.47       75.24      2.53 o 
   2  11   0      190.70      173.67      3.26 o 
   3  11   0      194.73      198.84      3.80 o 
   4  11   0      108.81      105.61      3.06 o 
   5  11   0        2.00        2.60      0.91 o 
   6  11   0      305.92      325.49      4.35 o 
   7  11   0        5.16        4.88      1.01 o 
   8  11   0        0.06       -0.91      0.91 o 
   9  11   0      230.51      246.42      5.51 o 
  10  11   0      160.46      145.69      4.92 o 
  11  11   0        0.00        0.56      1.63 o 
  12  11   0      117.44      122.63      5.26 o 
  13  11   0        1.14        1.82      2.04 o 
  14  11   0        1.88        3.45      2.39 o 
   0  12   0     1491.07     1467.32     17.86 o 
   1  12   0        0.67       -0.20      0.87 o 
   2  12   0      726.34      703.52      8.33 o 
   3  12   0       18.63       11.46      1.30 o 
   4  12   0       85.82       90.37      3.01 o 
   5  12   0        8.22        3.33      1.02 o 
   6  12   0      175.39      165.94      3.50 o 
   7  12   0      230.54      205.20      3.92 o 
   8  12   0      334.25      342.51      6.06 o 
   9  12   0        0.02       -0.29      1.34 o 
  10  12   0      145.02      155.78      5.62 o 
  11  12   0        6.26        5.55      1.87 o 
  12  12   0       93.87      100.12      4.92 o 
  13  12   0       22.54       25.89      3.18 o 
   1  13   0        2.77        4.50      1.17 o 
   2  13   0        9.30        6.64      1.22 o 
   3  13   0      452.08      425.97      6.34 o 
   4  13   0      273.83      273.68      5.29 o 
   5  13   0        0.90        0.68      1.06 o 
   6  13   0        1.34       -0.95      0.95 o 
   7  13   0       74.26       49.73      2.57 o 
   8  13   0       62.05       58.68      3.32 o 
   9  13   0        0.07        0.00      1.44 o 
  10  13   0      168.47      177.92      6.90 o 
  11  13   0        2.55        2.32      1.86 o 
  12  13   0        1.76        1.26      1.98 o 
  13  13   0        1.46       -0.64      1.98 o 
   0  14   0     2143.75     1987.90     28.47 o 
   1  14   0     1183.50     1191.30     14.82 o 
   2  14   0      105.54      114.39      4.04 o 
   3  14   0        8.12        5.98      1.41 o 
   4  14   0       36.77       43.74      2.69 o 
   5  14   0       72.09       71.71      3.59 o 
   6  14   0        2.46        5.95      1.53 o 
   7  14   0       11.41       10.14      1.66 o 
   8  14   0      122.85      118.05      4.77 o 
   9  14   0       68.32       77.93      4.12 o 
  10  14   0      156.82      159.68      6.16 o 
  11  14   0       82.35       91.64      4.87 o 
  12  14   0        0.09       -1.77      1.99 o 
  13  14   0       11.07        7.70      2.41 o 
   1  15   0     2036.70     2054.76     21.69 o 
   2  15   0       32.06       29.90      2.55 o 
   3  15   0      384.61      389.28     12.37 o 
   4  15   0      452.67      460.06      9.49 o 
   5  15   0        3.27        1.35      1.50 o 
   6  15   0        4.42       10.54      1.80 o 
   7  15   0      395.55      384.49      8.21 o 
   8  15   0       40.27       34.91      2.93 o 
   9  15   0        1.86        2.77      1.70 o 
  10  15   0       16.44       14.00      2.47 o 
  11  15   0        0.92       -1.84      1.90 o 
  12  15   0        0.23        1.28      2.10 o 
   0  16   0     1124.30     1089.21     21.36 o 
   1  16   0      145.23      160.86      5.60 o 
   2  16   0      488.50      517.19      9.33 o 
   3  16   0        9.93       15.14      2.28 o 
   4  16   0        5.57        2.63      1.63 o 
   5  16   0        0.02        1.06      1.64 o 
   6  16   0      236.08      220.41      6.24 o 
   7  16   0      162.05      158.20      5.80 o 
   8  16   0        3.99        4.44      1.77 o 
   9  16   0      225.54      239.95      7.12 o 
  10  16   0       15.88       24.17      2.93 o 
  11  16   0       52.80       57.54      4.28 o 
   1  17   0        0.40        1.39      1.99 o 
   2  17   0      243.74      226.84      7.69 o 
   3  17   0        5.35        8.48      2.44 o 
   4  17   0       15.48       12.14      2.61 o 
   5  17   0       35.46       26.56      3.30 o 
   6  17   0       74.70       80.59      4.62 o 
   7  17   0        0.22        4.75      1.85 o 
   8  17   0      257.28      276.76      7.94 o 
   9  17   0        0.65        4.00      2.06 o 
  10  17   0      100.82       96.17      5.37 o 
  11  17   0        6.02        5.68      2.69 o 
   0  18   0      344.12      377.71     16.41 o 
   1  18   0       10.25        5.93      2.68 o 
   2  18   0      251.59      222.55     11.15 o 
   3  18   0      126.50      145.87      7.08 o 
   4  18   0        3.61        2.58      2.23 o 
   5  18   0        0.07        2.03      2.03 o 
   6  18   0       19.67       23.59      2.85 o 
   7  18   0       35.29       39.55      3.56 o 
   8  18   0       20.14       22.06      2.98 o 
   9  18   0       28.09       18.15      2.95 o 
  10  18   0       35.48       35.86      3.78 o 
   1  19   0       31.00       30.15      4.21 o 
   2  19   0      268.27      265.54     10.00 o 
   3  19   0       27.96       37.18      3.83 o 
   4  19   0        5.61        1.68      2.40 o 
   5  19   0       93.40       86.85      5.85 o 
   6  19   0       73.07       80.75      5.10 o 
   7  19   0       32.23       19.05      3.67 o 
   8  19   0       19.05       23.10      3.19 o 
   9  19   0       52.46       46.89      4.09 o 
   0  20   0        0.02       20.00      5.47 o 
   1  20   0       26.01       15.96      3.63 o 
   2  20   0      179.80      190.40      9.13 o 
   3  20   0       11.80       19.30      4.22 o 
   4  20   0       18.04       21.08      3.74 o 
   5  20   0       30.27       27.83      3.89 o 
   6  20   0       33.66       33.87      4.11 o 
   7  20   0       53.18       62.92      4.52 o 
   8  20   0        3.00        1.89      2.18 o 
   1  21   0        4.30        2.95      2.91 o 
   2  21   0       19.72       25.96      4.69 o 
   3  21   0        1.96        1.78      3.09 o 
   4  21   0       54.68       57.19      8.72 o 
   5  21   0       69.57      108.28      7.80 o 
   6  21   0       70.47       81.01      5.98 o 
   7  21   0        0.63        2.30      2.46 o 
   0  22   0      339.74      359.83     20.20 o 
   1  22   0        0.47       -1.06      3.38 o 
   2  22   0       20.72       14.26      7.71 o 
   3  22   0        4.57        0.80      3.38 o 
   4  22   0       28.75       42.02      7.18 o 
   5  22   0       30.91       42.29      5.39 o 
   1  23   0        0.01       -0.73      3.72 o 
   2  23   0       72.80       80.15      7.89 o 
 -16   1   1        0.16        3.31      2.22 o 
 -15   1   1       68.47       65.09      3.59 o 
 -14   1   1        6.22        6.33      1.49 o 
 -13   1   1        0.82        1.06      1.08 o 
 -12   1   1       31.66       31.18      1.68 o 
 -11   1   1       47.33       42.51      1.72 o 
 -10   1   1       20.38       19.47      1.15 o 
  -9   1   1       62.65       66.01      1.69 o 
  -8   1   1      150.05      123.15      1.92 o 
  -7   1   1       49.41       38.43      1.14 o 
  -6   1   1      427.68      440.16      3.66 o 
  -5   1   1      427.93      434.42      3.49 o 
  -4   1   1      137.07      129.07      1.60 o 
  -3   1   1      427.64      394.78      2.81 o 
  -2   1   1    12834.50    12113.76     90.52 o 
  -1   1   1      113.17       94.27      1.47 o 
   0   1   1     4737.57     4674.88     42.39 o 
   1   1   1    10811.41    10187.37     83.44 o 
   2   1   1    15624.57    15182.77     90.99 o 
   3   1   1        0.17        1.03      0.20 o 
   4   1   1       44.89       51.09      0.84 o 
   5   1   1       20.33       17.37      0.63 o 
   6   1   1      126.58      155.41      1.78 o 
   7   1   1      216.64      228.26      2.40 o 
   8   1   1       70.34       78.99      1.65 o 
   9   1   1      188.94      187.86      2.36 o 
  10   1   1       75.07       67.22      1.89 o 
  11   1   1       10.83        7.87      1.12 o 
  12   1   1       17.57       19.89      1.86 o 
  13   1   1      154.10      146.06      4.82 o 
  14   1   1       16.18       15.67      2.09 o 
  15   1   1        0.06       -0.17      1.61 o 
 -16   2   1        4.45        3.66      1.93 o 
 -15   2   1       29.03       23.61      2.38 o 
 -14   2   1       20.99       19.51      2.06 o 
 -13   2   1       38.54       30.25      1.95 o 
 -12   2   1       26.26       18.54      1.40 o 
 -11   2   1      335.47      325.72      4.29 o 
 -10   2   1       59.47       66.63      1.98 o 
  -9   2   1        1.36       -0.51      0.51 o 
  -8   2   1       66.14       64.26      1.68 o 
  -7   2   1      122.05      116.37      1.83 o 
  -6   2   1      389.02      413.76      3.62 o 
  -5   2   1      363.23      405.69      3.50 o 
  -4   2   1     4919.68     5021.01     28.00 o 
  -3   2   1     6003.01     6160.60     35.94 o 
  -2   2   1     9306.41     8922.00     53.31 o 
  -1   2   1      988.45      954.55      5.91 o 
   0   2   1      314.84      315.22      2.17 o 
   1   2   1    10310.83     9878.41     53.19 o 
   2   2   1     2655.57     2629.17     15.21 o 
   3   2   1       58.00       81.66      1.00 o 
   4   2   1      123.56      118.79      1.42 o 
   5   2   1     1924.96     1965.12     11.90 o 
   6   2   1     2165.54     2283.38     13.44 o 
   7   2   1       12.86       13.72      0.76 o 
   8   2   1      102.75      117.48      2.20 o 
   9   2   1       56.09       60.51      1.67 o 
  10   2   1      409.43      395.41      4.24 o 
  11   2   1       53.50       43.72      2.09 o 
  12   2   1      187.48      186.10      4.75 o 
  13   2   1        5.15        9.17      1.71 o 
  14   2   1        3.26        1.75      1.83 o 
  15   2   1       23.45       23.75      2.57 o 
 -16   3   1       37.67       30.50      3.03 o 
 -15   3   1        5.38        4.67      1.70 o 
 -14   3   1       35.68       44.96      2.77 o 
 -13   3   1        3.96        4.85      1.36 o 
 -12   3   1      207.62      208.59      3.92 o 
 -11   3   1       89.46       82.02      2.45 o 
 -10   3   1       77.52       81.51      2.33 o 
  -9   3   1       33.20       41.22      1.47 o 
  -8   3   1      953.35      980.09      7.34 o 
  -7   3   1        0.06        0.34      0.42 o 
  -6   3   1     1345.70     1453.79      9.23 o 
  -5   3   1     2838.86     2918.66     16.67 o 
  -4   3   1      734.14      778.94      5.54 o 
  -3   3   1        0.14       -0.34      0.34 o 
  -2   3   1     4678.73     4652.42     28.18 o 
  -1   3   1     2396.84     2330.51     13.92 o 
   0   3   1      269.31      255.81      2.08 o 
   1   3   1       55.15       29.80      0.63 o 
   2   3   1     1523.25     1529.95      9.59 o 
   3   3   1      343.84      339.26      2.82 o 
   4   3   1      266.83      221.82      2.10 o 
   5   3   1     1501.12     1560.74      9.84 o 
   6   3   1       40.19       44.63      1.25 o 
   7   3   1       10.37       17.90      0.98 o 
   8   3   1      125.55      105.14      1.90 o 
   9   3   1      585.43      577.26      5.03 o 
  10   3   1       23.08       20.33      1.34 o 
  11   3   1      680.66      696.46      7.44 o 
  12   3   1        7.65        8.15      1.53 o 
  13   3   1        5.58        4.85      1.47 o 
  14   3   1        2.34       -1.27      1.43 o 
  15   3   1        1.89        1.20      1.94 o 
 -16   4   1       28.39       33.12      3.41 o 
 -15   4   1        1.42        0.84      1.51 o 
 -14   4   1       32.15       42.59      2.71 o 
 -13   4   1       98.84       95.61      4.19 o 
 -12   4   1      517.17      531.22      6.48 o 
 -11   4   1      146.51      150.90      3.17 o 
 -10   4   1     1068.29     1046.62      8.88 o 
  -9   4   1       25.33       37.87      1.45 o 
  -8   4   1       43.04       51.82      1.53 o 
  -7   4   1      142.67      125.36      2.19 o 
  -6   4   1        6.58        1.92      0.45 o 
  -5   4   1      419.39      376.40      3.34 o 
  -4   4   1      451.15      447.85      3.98 o 
  -3   4   1        0.50        0.69      0.39 o 
  -2   4   1     2625.49     2697.82     16.50 o 
  -1   4   1     2008.67     1956.27     12.92 o 
   0   4   1    56590.04    47886.91    505.91 o 
   1   4   1     1603.85     1564.65      9.97 o 
   2   4   1     3858.92     3878.40     22.44 o 
   3   4   1     1804.53     1810.67     11.27 o 
   4   4   1       74.41       86.48      1.78 o 
   5   4   1       26.12       24.57      0.90 o 
   6   4   1      711.22      727.60      5.59 o 
   7   4   1      409.52      420.96      3.98 o 
   8   4   1      805.67      785.55      6.31 o 
   9   4   1        4.32        5.27      0.76 o 
  10   4   1      610.11      596.04      6.38 o 
  11   4   1       53.77       54.68      2.38 o 
  12   4   1       27.80       28.17      2.21 o 
  13   4   1        3.08        0.98      1.31 o 
  14   4   1       33.27       35.35      2.79 o 
  15   4   1       57.28       67.24      4.08 o 
 -16   5   1       56.79       65.78      4.25 o 
 -15   5   1        6.93        5.33      2.18 o 
 -14   5   1        8.20        6.63      1.64 o 
 -13   5   1        9.47        8.60      1.89 o 
 -12   5   1       21.75       19.06      1.98 o 
 -11   5   1      625.97      631.01      6.77 o 
 -10   5   1        0.46       -0.43      0.76 o 
  -9   5   1      498.25      497.29      5.11 o 
  -8   5   1      539.36      534.21      4.79 o 
  -7   5   1      419.20      385.24      3.76 o 
  -6   5   1     1167.30     1177.59      8.22 o 
  -5   5   1      426.31      423.23      3.97 o 
  -4   5   1      830.34      771.37      6.15 o 
  -3   5   1      227.62      213.91      2.50 o 
  -2   5   1     1602.04     1616.26     10.99 o 
  -1   5   1        9.19       16.61      0.71 o 
   0   5   1     4132.73     4092.88     28.23 o 
   1   5   1      355.13      313.62      2.92 o 
   2   5   1       10.74       15.52      0.71 o 
   3   5   1     1918.29     1954.05     12.29 o 
   4   5   1     2354.10     2471.35     15.30 o 
   5   5   1      165.38      168.57      2.16 o 
   6   5   1      120.11      134.10      1.95 o 
   7   5   1      225.48      246.52      2.92 o 
   8   5   1      110.51      105.80      2.24 o 
   9   5   1        0.07        0.77      0.68 o 
  10   5   1       96.15       87.91      3.33 o 
  11   5   1      225.20      212.87      4.24 o 
  12   5   1        5.64        2.53      1.36 o 
  13   5   1       13.90       11.13      1.74 o 
  14   5   1        1.18        0.84      1.97 o 
  15   5   1        0.08        1.57      1.84 o 
 -15   6   1        0.71       -0.13      1.66 o 
 -14   6   1        0.96       -1.37      1.37 o 
 -13   6   1        9.46       13.86      1.97 o 
 -12   6   1      360.10      353.98      5.96 o 
 -11   6   1      111.78      116.26      3.05 o 
 -10   6   1      103.17       92.84      2.58 o 
  -9   6   1      344.75      315.43      4.29 o 
  -8   6   1      252.71      252.72      3.17 o 
  -7   6   1       56.70       53.67      1.72 o 
  -6   6   1     1472.04     1507.15     10.45 o 
  -5   6   1      710.62      779.99      6.54 o 
  -4   6   1       23.19       22.86      1.00 o 
  -3   6   1      207.03      208.19      2.63 o 
  -2   6   1     1464.00     1429.40     10.46 o 
  -1   6   1     1120.70     1117.74      8.43 o 
   0   6   1       77.05       82.60      1.66 o 
   1   6   1      139.73      130.61      2.11 o 
   2   6   1      364.55      381.59      3.79 o 
   3   6   1      153.84      184.98      2.77 o 
   4   6   1       10.98       19.14      0.91 o 
   5   6   1      164.30      171.39      2.32 o 
   6   6   1       95.57      115.21      1.96 o 
   7   6   1        7.44        6.15      0.70 o 
   8   6   1       34.38       32.71      1.37 o 
   9   6   1       36.45       35.81      1.58 o 
  10   6   1      859.31      843.36      9.27 o 
  11   6   1       17.52       17.56      1.70 o 
  12   6   1       11.73       13.46      1.79 o 
  13   6   1        8.21        8.92      1.81 o 
  14   6   1        2.14        1.93      1.81 o 
  15   6   1        2.35        2.01      1.93 o 
 -15   7   1       25.14       25.79      3.14 o 
 -14   7   1       33.84       29.65      2.60 o 
 -13   7   1       19.28       17.25      2.16 o 
 -12   7   1       13.60       12.33      1.79 o 
 -11   7   1       49.92       41.93      2.31 o 
 -10   7   1       73.41       68.80      2.26 o 
  -9   7   1      177.26      171.77      3.07 o 
  -8   7   1       64.68       67.21      1.96 o 
  -7   7   1        7.94        7.79      0.80 o 
  -6   7   1      213.75      208.97      2.76 o 
  -5   7   1      663.00      710.34      6.16 o 
  -4   7   1       15.30       15.40      0.95 o 
  -3   7   1        9.35       11.47      0.79 o 
  -2   7   1       59.59       59.27      1.64 o 
  -1   7   1     1527.81     1593.14     12.58 o 
   0   7   1       90.29      108.08      2.19 o 
   1   7   1       27.30       29.40      1.18 o 
   2   7   1       52.04       44.91      1.76 o 
   3   7   1     2874.14     2958.27     18.88 o 
   4   7   1      543.40      549.27      4.84 o 
   5   7   1        7.37        4.40      0.61 o 
   6   7   1       92.82       89.87      2.06 o 
   7   7   1       73.56       71.66      1.89 o 
   8   7   1      384.05      383.95      4.13 o 
   9   7   1      116.46      111.28      3.09 o 
  10   7   1        0.40        1.55      1.14 o 
  11   7   1      137.33      134.20      4.06 o 
  12   7   1        3.26        1.96      1.37 o 
  13   7   1        1.57        0.84      1.58 o 
  14   7   1        0.39       -1.55      1.55 o 
  15   7   1        2.59        3.70      2.08 o 
 -15   8   1        0.04        0.57      1.83 o 
 -14   8   1        5.39        5.48      1.81 o 
 -13   8   1        2.52        4.98      1.66 o 
 -12   8   1      117.40      115.89      4.91 o 
 -11   8   1       13.62       14.55      1.82 o 
 -10   8   1      171.62      172.78      3.76 o 
  -9   8   1      132.10      121.46      3.18 o 
  -8   8   1        7.11        8.69      0.95 o 
  -7   8   1       35.95       40.19      1.59 o 
  -6   8   1      111.92      120.19      2.52 o 
  -5   8   1        2.63        0.96      0.57 o 
  -4   8   1      206.73      172.02      2.68 o 
  -3   8   1     1658.15     1605.17     11.81 o 
  -2   8   1     2114.82     2145.31     15.99 o 
  -1   8   1      174.97      169.32      2.78 o 
   0   8   1      755.15      699.07      6.57 o 
   1   8   1      299.92      301.04      3.58 o 
   2   8   1      461.46      526.45      5.28 o 
   3   8   1      792.69      827.82      7.34 o 
   4   8   1     1636.28     1585.73     11.04 o 
   5   8   1      181.68      162.65      2.46 o 
   6   8   1       84.83       77.34      2.00 o 
   7   8   1      109.61      100.49      2.72 o 
   8   8   1        1.20        2.05      0.79 o 
   9   8   1      140.23      136.61      3.52 o 
  10   8   1      223.66      225.01      4.53 o 
  11   8   1      277.83      282.74      5.37 o 
  12   8   1        0.06       -0.58      1.41 o 
  13   8   1       15.87       10.59      2.16 o 
  14   8   1       11.71        8.25      2.10 o 
  15   8   1        2.07        2.32      4.08 o 
 -15   9   1        1.45        2.23      1.96 o 
 -14   9   1       33.68       37.23      3.11 o 
 -13   9   1        8.88        4.23      1.67 o 
 -12   9   1       57.56       53.47      3.18 o 
 -11   9   1       24.21       25.06      2.23 o 
 -10   9   1       95.17       96.39      3.09 o 
  -9   9   1       43.83       35.51      1.85 o 
  -8   9   1       69.40       60.33      2.06 o 
  -7   9   1       72.07       69.62      2.09 o 
  -6   9   1      153.86      170.52      3.10 o 
  -5   9   1      824.97      872.50      7.72 o 
  -4   9   1       41.66       59.28      1.93 o 
  -3   9   1       24.46       29.83      1.45 o 
  -2   9   1      203.59      165.44      3.47 o 
  -1   9   1     1632.24     1612.11     13.28 o 
   0   9   1      303.18      308.77      4.94 o 
   1   9   1     1369.31     1386.52     10.91 o 
   2   9   1     2170.40     2356.17     17.58 o 
   3   9   1      507.39      517.46      5.49 o 
   4   9   1      239.54      273.64      3.49 o 
   5   9   1       79.41       89.25      2.18 o 
   6   9   1       47.70       40.57      1.61 o 
   7   9   1        1.73        1.40      0.74 o 
   8   9   1      362.98      357.29      4.64 o 
   9   9   1      111.07      105.36      3.46 o 
  10   9   1       99.01      106.30      3.77 o 
  11   9   1      138.18      147.95      5.75 o 
  12   9   1        3.55        4.31      1.74 o 
  13   9   1       11.53        7.73      2.50 o 
  14   9   1        0.45       -1.31      1.81 o 
 -14  10   1       23.60       26.18      2.83 o 
 -13  10   1       47.54       40.73      3.15 o 
 -12  10   1       91.22       92.55      4.13 o 
 -11  10   1       63.21       66.76      4.72 o 
 -10  10   1       21.22       20.34      2.08 o 
  -9  10   1      166.22      177.66      3.87 o 
  -8  10   1        1.62        0.75      0.77 o 
  -7  10   1       16.98       14.33      1.17 o 
  -6  10   1      197.43      215.23      3.50 o 
  -5  10   1      866.58      880.17      8.36 o 
  -4  10   1      310.05      314.28      4.38 o 
  -3  10   1       58.33       38.42      1.73 o 
  -2  10   1        0.16       -0.80      0.80 o 
  -1  10   1     4010.13     3993.40     29.24 o 
   0  10   1     1419.49     1493.98     12.30 o 
   1  10   1      597.70      495.74      5.35 o 
   2  10   1      213.71      215.62      3.41 o 
   3  10   1      263.17      262.90      3.78 o 
   4  10   1        3.00        4.37      0.78 o 
   5  10   1       92.58      103.61      2.69 o 
   6  10   1        2.22        0.23      0.71 o 
   7  10   1      418.93      398.18      4.98 o 
   8  10   1       13.64       14.67      1.48 o 
   9  10   1        9.58       11.79      1.53 o 
  10  10   1      211.91      231.80      5.31 o 
  11  10   1      188.45      196.02      6.61 o 
  12  10   1        0.03        0.42      1.54 o 
  13  10   1        1.00        2.78      1.98 o 
  14  10   1       18.59       24.77      3.19 o 
 -14  11   1       10.56        8.04      2.19 o 
 -13  11   1       14.77       17.37      2.43 o 
 -12  11   1      120.34      115.28      4.65 o 
 -11  11   1       16.43       17.86      2.16 o 
 -10  11   1       35.94       41.81      2.64 o 
  -9  11   1       29.98       35.20      2.71 o 
  -8  11   1      207.23      208.52      4.29 o 
  -7  11   1     1028.67      965.18      8.64 o 
  -6  11   1       38.63       35.71      1.79 o 
  -5  11   1      124.26      119.20      3.23 o 
  -4  11   1       13.65       18.53      1.45 o 
  -3  11   1      803.43      808.31      8.50 o 
  -2  11   1      154.27      172.53      3.43 o 
  -1  11   1      131.01      144.27      3.14 o 
   0  11   1      237.09      246.28      3.81 o 
   1  11   1     2649.08     2567.28     18.74 o 
   2  11   1      551.07      556.73      7.08 o 
   3  11   1      532.45      541.48      6.49 o 
   4  11   1       88.60       92.98      2.79 o 
   5  11   1      458.60      466.58      5.43 o 
   6  11   1       27.83       22.46      1.49 o 
   7  11   1       66.84       66.75      3.12 o 
   8  11   1      129.73      148.31      4.33 o 
   9  11   1      409.75      423.48      7.25 o 
  10  11   1       13.77       16.40      2.25 o 
  11  11   1      150.72      173.56      6.44 o 
  12  11   1       12.84       10.41      2.33 o 
  13  11   1       30.58       25.32      3.12 o 
  14  11   1        0.28        0.65      2.15 o 
 -14  12   1       20.25       21.06      2.94 o 
 -13  12   1       73.01       68.34      5.81 o 
 -12  12   1        3.28        5.28      1.87 o 
 -11  12   1        7.74        7.33      1.76 o 
 -10  12   1      107.19      100.56      4.23 o 
  -9  12   1       28.64       36.87      2.34 o 
  -8  12   1      139.56      126.33      3.87 o 
  -7  12   1      331.03      313.18      5.40 o 
  -6  12   1       28.91       27.54      1.87 o 
  -5  12   1      180.09      161.62      5.35 o 
  -4  12   1        0.38       -0.57      0.82 o 
  -3  12   1      325.15      333.10      6.12 o 
  -2  12   1       15.19       19.97      1.61 o 
  -1  12   1      164.04      177.41      3.83 o 
   0  12   1      197.35      199.15      3.97 o 
   1  12   1        7.84        7.40      1.01 o 
   2  12   1      324.35      302.20      4.67 o 
   3  12   1       56.51       52.76      2.28 o 
   4  12   1      258.44      263.43      4.34 o 
   5  12   1       69.05       62.47      2.38 o 
   6  12   1       33.01       26.79      1.62 o 
   7  12   1        2.67       -0.41      0.99 o 
   8  12   1      170.92      143.57      4.54 o 
   9  12   1       26.09       25.86      2.37 o 
  10  12   1       18.45       18.06      2.48 o 
  11  12   1       41.31       47.46      3.51 o 
  12  12   1       19.27       20.57      3.68 o 
  13  12   1       12.51       17.01      2.80 o 
 -13  13   1       26.48       25.00      2.99 o 
 -12  13   1       30.19       25.40      3.51 o 
 -11  13   1        3.95        5.40      1.94 o 
 -10  13   1      271.74      287.39      8.96 o 
  -9  13   1      152.57      134.02      5.01 o 
  -8  13   1       33.92       43.04      2.65 o 
  -7  13   1      601.78      537.84      7.94 o 
  -6  13   1      194.40      177.59      4.55 o 
  -5  13   1        2.26        3.22      1.26 o 
  -4  13   1       26.47       16.54      1.73 o 
  -3  13   1       30.02       36.68      2.37 o 
  -2  13   1       85.31       80.38      3.33 o 
  -1  13   1      303.12      271.79      5.26 o 
   0  13   1      130.45      148.97      4.05 o 
   1  13   1       72.32       67.13      2.92 o 
   2  13   1      738.09      716.59      8.52 o 
   3  13   1       35.05       33.51      2.00 o 
   4  13   1      139.42      136.03      3.88 o 
   5  13   1      207.71      166.01      3.65 o 
   6  13   1       21.24       24.04      1.81 o 
   7  13   1       30.04       25.69      2.13 o 
   8  13   1       33.67       33.27      2.44 o 
   9  13   1        4.45        0.74      1.58 o 
  10  13   1        2.37        4.25      1.89 o 
  11  13   1        2.85        3.63      1.92 o 
  12  13   1       71.04       76.72      4.70 o 
  13  13   1       15.64       20.39      3.04 o 
 -13  14   1        2.14        3.44      2.12 o 
 -12  14   1        1.29        3.46      1.90 o 
 -11  14   1       35.73       24.16      2.81 o 
 -10  14   1        6.63        3.85      1.79 o 
  -9  14   1       28.65       20.18      2.39 o 
  -8  14   1       20.75       27.51      2.28 o 
  -7  14   1        6.82        2.89      1.72 o 
  -6  14   1       68.41       46.85      3.01 o 
  -5  14   1        2.97        3.94      1.51 o 
  -4  14   1        5.73        2.15      1.31 o 
  -3  14   1       26.59       32.19      2.34 o 
  -2  14   1     1792.78     1721.72     17.85 o 
  -1  14   1     1001.26      943.73     11.60 o 
   0  14   1      157.43      140.97      4.39 o 
   1  14   1      189.98      191.20      5.76 o 
   2  14   1        2.32        3.94      1.20 o 
   3  14   1      192.18      193.44      5.68 o 
   4  14   1      208.64      167.87      4.57 o 
   5  14   1      286.42      273.03      5.48 o 
   6  14   1        2.54       -0.81      1.17 o 
   7  14   1        1.44        2.56      1.38 o 
   8  14   1      124.44      114.44      4.75 o 
   9  14   1       20.17       15.17      2.37 o 
  10  14   1        0.38       -1.67      1.67 o 
  11  14   1        9.94        9.82      2.39 o 
  12  14   1        0.07       -1.94      1.94 o 
 -12  15   1       36.65       39.75      3.56 o 
 -11  15   1       50.64       44.46      4.24 o 
 -10  15   1        0.23       -0.42      2.27 o 
  -9  15   1       10.38        9.16      2.02 o 
  -8  15   1       84.19       79.73      3.98 o 
  -7  15   1       30.27       26.75      2.79 o 
  -6  15   1        2.90        2.93      2.19 o 
  -5  15   1      164.08      173.14      6.82 o 
  -4  15   1      100.84       87.96      4.39 o 
  -3  15   1        0.73       -1.10      1.10 o 
  -2  15   1      268.51      247.96      5.69 o 
  -1  15   1       95.19      101.30      4.04 o 
   0  15   1      548.50      558.10      8.57 o 
   1  15   1      258.96      245.59      6.14 o 
   2  15   1       36.30       36.34      2.44 o 
   3  15   1       32.39       28.17      2.84 o 
   4  15   1        2.94        4.29      1.60 o 
   5  15   1        0.96       -1.12      1.12 o 
   6  15   1        1.44       -1.26      1.26 o 
   7  15   1       24.25       23.72      3.18 o 
   8  15   1        7.70        6.11      2.03 o 
   9  15   1       43.22       45.95      4.17 o 
  10  15   1        3.63        1.25      1.86 o 
  11  15   1       64.48       65.90      4.91 o 
  12  15   1       56.81       70.71      4.87 o 
 -12  16   1       90.18       92.33      5.12 o 
 -11  16   1       11.86        5.41      2.88 o 
 -10  16   1       67.87       79.41      5.24 o 
  -9  16   1        0.72       -0.06      1.73 o 
  -8  16   1        0.16       -0.20      1.58 o 
  -7  16   1       17.20       13.68      2.59 o 
  -6  16   1       57.91       53.24      5.61 o 
  -5  16   1        5.38        5.32      2.10 o 
  -4  16   1        0.28       -1.59      1.59 o 
  -3  16   1        1.26        1.14      1.63 o 
  -2  16   1      730.99      743.35     13.08 o 
  -1  16   1     1237.84     1224.41     18.33 o 
   0  16   1      395.50      387.87      8.59 o 
   1  16   1      413.33      383.80     10.22 o 
   2  16   1       71.56       61.89      3.54 o 
   3  16   1       33.82       38.99      3.02 o 
   4  16   1      162.39      144.18      5.69 o 
   5  16   1       38.27       27.97      2.36 o 
   6  16   1        3.75        0.64      1.50 o 
   7  16   1       41.82       33.66      3.09 o 
   8  16   1       17.85       18.79      2.58 o 
   9  16   1       10.15       11.08      2.37 o 
  10  16   1      121.37      142.21      6.03 o 
  11  16   1       16.06       23.81      3.52 o 
 -11  17   1        8.77        7.86      2.50 o 
 -10  17   1        8.34        1.45      1.85 o 
  -9  17   1        6.59        3.38      2.07 o 
  -8  17   1       13.76       12.11      2.36 o 
  -7  17   1       29.76       33.68      3.68 o 
  -6  17   1      185.99      193.47     10.26 o 
  -5  17   1        0.04       -0.53      1.80 o 
  -4  17   1      244.10      278.06     10.68 o 
  -3  17   1        9.68        4.76      2.27 o 
  -2  17   1      775.79      772.45     13.80 o 
  -1  17   1       81.18       80.89      4.85 o 
   0  17   1       59.17       65.81      4.82 o 
   1  17   1      145.71      142.03      7.05 o 
   2  17   1      153.82      159.58      7.48 o 
   3  17   1      101.84       97.85      4.63 o 
   4  17   1      412.13      388.93      9.22 o 
   5  17   1        0.31        0.80      1.58 o 
   6  17   1       29.00       25.64      2.92 o 
   7  17   1       29.37       23.49      2.81 o 
   8  17   1       29.08       33.79      3.29 o 
   9  17   1        3.36        2.38      2.09 o 
  10  17   1      223.97      246.92     12.80 o 
 -10  18   1      143.97      143.81      6.23 o 
  -9  18   1       20.72       18.84      2.84 o 
  -8  18   1      130.36      143.61      5.95 o 
  -7  18   1        0.04       -1.09      1.97 o 
  -6  18   1       19.39       17.01      3.76 o 
  -5  18   1       26.82       18.93      3.27 o 
  -4  18   1       33.39       29.93      4.91 o 
  -3  18   1      120.67      134.02      6.67 o 
  -2  18   1       12.26       14.63      2.71 o 
  -1  18   1       12.94       12.89      2.61 o 
   0  18   1      113.66       99.65      6.10 o 
   1  18   1      232.47      215.07      8.11 o 
   2  18   1        3.57        2.45      2.31 o 
   3  18   1       45.47       40.91      3.99 o 
   4  18   1       25.63       28.11      3.43 o 
   5  18   1        1.54        1.65      1.70 o 
   6  18   1       82.61       83.28      5.46 o 
   7  18   1       59.89       65.26      5.64 o 
   8  18   1      108.85      107.74      5.33 o 
   9  18   1       55.50       60.80      4.67 o 
  10  18   1        1.65        7.03      2.46 o 
  -9  19   1      139.20      158.47      6.70 o 
  -8  19   1      123.96      128.37      6.07 o 
  -7  19   1       93.91       79.79      5.37 o 
  -6  19   1        1.19        3.13      2.54 o 
  -5  19   1       33.49       34.08      4.17 o 
  -4  19   1        0.13       -2.07      2.07 o 
  -3  19   1        2.29        3.04      2.27 o 
  -2  19   1        1.29        3.48      2.47 o 
  -1  19   1       17.66       18.50      3.79 o 
   0  19   1       10.48        7.44      3.25 o 
   1  19   1       77.36       58.64      5.84 o 
   2  19   1       91.55       79.79      6.67 o 
   3  19   1      180.13      179.45      9.31 o 
   4  19   1       95.36      115.54      7.01 o 
   5  19   1      145.90      144.94      6.07 o 
   6  19   1        9.41        9.41      2.44 o 
   7  19   1       17.68       20.43      3.48 o 
   8  19   1       11.77       19.76      3.20 o 
   9  19   1        9.78       13.60      2.86 o 
  -8  20   1       16.40       20.51      3.19 o 
  -7  20   1       68.64       74.30      6.42 o 
  -6  20   1        5.89        2.63      2.54 o 
  -5  20   1       32.32       35.85      4.29 o 
  -4  20   1        1.05        1.98      2.49 o 
  -3  20   1      100.72       95.19      6.38 o 
  -2  20   1       83.15       99.47      6.47 o 
  -1  20   1       31.41       39.75      9.74 o 
   0  20   1       25.74       26.77      4.55 o 
   1  20   1        0.41       -1.13      3.49 o 
   2  20   1        9.69       12.07      3.64 o 
   3  20   1        3.19        5.46      3.17 o 
   4  20   1       56.58       64.14      5.46 o 
   5  20   1       21.36       19.21      2.80 o 
   6  20   1       63.68       70.14      4.45 o 
   7  20   1      111.15      124.16      5.87 o 
   8  20   1       57.58       67.92      5.77 o 
  -7  21   1        0.01       -2.25      2.25 o 
  -6  21   1       62.45       69.88      6.98 o 
  -5  21   1       58.37       56.20      5.08 o 
  -4  21   1        0.01       -2.21      2.71 o 
  -3  21   1        3.26        1.39      3.84 o 
  -2  21   1       22.76       26.78      4.48 o 
  -1  21   1        6.97        7.62      3.33 o 
   0  21   1        0.05       -2.41      2.41 o 
   1  21   1      153.49      148.68      9.16 o 
   2  21   1        9.29       17.26      4.17 o 
   3  21   1       16.99       10.67      3.72 o 
   4  21   1       66.40       65.14      5.58 o 
   5  21   1       64.91       67.52      5.63 o 
   6  21   1        0.05       -0.64      2.13 o 
  -5  22   1       57.53       73.13      6.02 o 
  -4  22   1       85.63      103.17      6.96 o 
  -3  22   1        3.11        4.78      6.14 o 
  -2  22   1        1.40        6.75      3.39 o 
  -1  22   1       13.74        7.77      3.27 o 
   0  22   1       15.89       13.02      3.89 o 
   1  22   1        2.87        5.09      3.61 o 
   2  22   1        1.91        6.07      3.29 o 
   3  22   1       16.39       18.97      4.60 o 
   4  22   1        0.59        0.05      2.69 o 
   5  22   1       18.92       29.24      3.94 o 
  -2  23   1        6.51        3.53      3.52 o 
  -1  23   1        4.70        5.17      3.45 o 
   0  23   1        9.58        7.73      4.57 o 
   1  23   1       47.41       42.20      7.07 o 
   2  23   1      208.38      245.49     15.02 o 
 -16   0   2        0.28       -1.92      2.85 o 
 -15   0   2        6.58        8.03      2.34 o 
 -14   0   2       21.28       16.97      2.51 o 
 -13   0   2       72.63       64.59      3.38 o 
 -12   0   2       24.75       28.22      2.29 o 
 -11   0   2       25.30       24.29      2.21 o 
 -10   0   2      319.38      282.05      5.28 o 
  -9   0   2        0.08       -0.25      0.77 o 
  -8   0   2        0.67       -0.37      0.62 o 
  -7   0   2      697.53      897.72      9.08 o 
  -6   0   2      206.60      177.67      2.89 o 
  -5   0   2     1332.00     1277.34     12.02 o 
  -4   0   2      617.11      540.96      5.77 o 
  -3   0   2      768.33      711.31      8.11 o 
  -2   0   2    24061.01    22648.18    251.95 o 
  -1   0   2      113.54       98.35      2.66 o 
   0   0   2     4018.10     3698.37     54.59 o 
   1   0   2     1119.55     1201.52     12.68 o 
   2   0   2     7303.13     7065.54     63.00 o 
   3   0   2       14.18       12.57      0.69 o 
   4   0   2     6276.44     6563.92     52.58 o 
   5   0   2     4310.75     4774.99     39.16 o 
   6   0   2     3325.68     3654.66     29.00 o 
   7   0   2        5.13        3.61      0.84 o 
   8   0   2      160.41      142.37      2.73 o 
   9   0   2      124.42      118.04      3.14 o 
  10   0   2       39.92       47.76      2.93 o 
  11   0   2       67.13       55.97      3.81 o 
  12   0   2        6.81       11.62      2.43 o 
  13   0   2       14.91       11.13      2.56 o 
  14   0   2       16.28       21.52      3.30 o 
  15   0   2       24.82       26.97      3.83 o 
 -16   1   2       62.02       62.50      5.14 o 
 -15   1   2        0.43        0.24      1.51 o 
 -14   1   2        0.76        2.53      1.30 o 
 -13   1   2        0.33       -0.12      0.90 o 
 -12   1   2       17.37       17.75      1.40 o 
 -11   1   2        4.45        4.17      0.92 o 
 -10   1   2       26.50       22.68      1.30 o 
  -9   1   2       29.61       24.22      1.16 o 
  -8   1   2      208.88      210.41      2.67 o 
  -7   1   2       69.93       46.56      1.25 o 
  -6   1   2     1366.97     1349.31     10.00 o 
  -5   1   2      107.42      111.22      1.68 o 
  -4   1   2     3581.97     3425.78     19.72 o 
  -3   1   2     9406.47     9506.99     68.96 o 
  -2   1   2     8023.22     7986.45     57.85 o 
  -1   1   2    12819.24    12434.88    106.55 o 
   0   1   2      564.02      543.97      4.84 o 
   1   1   2     3026.38     2992.10     20.54 o 
   2   1   2        8.08       12.37      0.58 o 
   3   1   2      586.77      612.98      4.18 o 
   4   1   2     1365.17     1416.69      8.47 o 
   5   1   2     3390.67     3810.56     20.67 o 
   6   1   2       16.53       13.79      0.71 o 
   7   1   2        1.37        2.30      0.41 o 
   8   1   2      299.32      284.79      3.07 o 
   9   1   2      104.58      107.33      2.01 o 
  10   1   2      185.81      164.78      3.22 o 
  11   1   2      262.15      255.17      4.86 o 
  12   1   2      132.87      132.63      4.49 o 
  13   1   2        4.16        2.32      1.49 o 
  14   1   2        0.02       -0.65      1.83 o 
  15   1   2       35.10       37.42      3.05 o 
 -16   2   2        0.02        0.40      1.75 o 
 -15   2   2       46.92       52.18      3.21 o 
 -14   2   2       51.23       50.89      2.91 o 
 -13   2   2       38.23       48.83      2.36 o 
 -12   2   2      142.39      127.69      3.94 o 
 -11   2   2        1.36        6.04      1.00 o 
 -10   2   2       29.03       41.38      1.65 o 
  -9   2   2      611.90      606.03      5.39 o 
  -8   2   2       88.62      127.16      2.06 o 
  -7   2   2       99.10      100.96      1.83 o 
  -6   2   2      628.47      621.18      4.96 o 
  -5   2   2     1870.89     1985.85     11.67 o 
  -4   2   2     3198.46     3223.98     18.99 o 
  -3   2   2     7838.79     7646.80     50.84 o 
  -2   2   2      364.89      336.52      3.52 o 
  -1   2   2     5716.74     5680.45     41.14 o 
   0   2   2     1845.13     1833.29     13.22 o 
   1   2   2      573.08      532.44      4.70 o 
   2   2   2    11984.79    11884.66     72.71 o 
   3   2   2     3401.00     3498.55     20.79 o 
   4   2   2       15.15       24.69      0.93 o 
   5   2   2        9.77        9.12      0.66 o 
   6   2   2        8.07       11.43      0.61 o 
   7   2   2       71.62       73.92      1.47 o 
   8   2   2       17.83       26.58      1.04 o 
   9   2   2        3.65        4.62      0.80 o 
  10   2   2      213.36      186.16      4.49 o 
  11   2   2       21.39       17.67      1.62 o 
  12   2   2        9.65        5.24      1.51 o 
  13   2   2       10.33       16.80      2.09 o 
  14   2   2       99.70       97.90      4.48 o 
  15   2   2       31.55       34.33      2.98 o 
 -16   3   2       10.86       10.56      2.31 o 
 -15   3   2       10.54        3.72      1.78 o 
 -14   3   2      105.08      113.27      4.39 o 
 -13   3   2        2.35        4.22      1.39 o 
 -12   3   2      124.77      150.57      3.58 o 
 -11   3   2      104.44      102.63      2.93 o 
 -10   3   2       14.88       16.97      1.32 o 
  -9   3   2      388.27      414.96      4.59 o 
  -8   3   2      633.88      615.31      5.43 o 
  -7   3   2        5.50        4.61      0.58 o 
  -6   3   2        0.41        1.31      0.39 o 
  -5   3   2       51.79       83.51      2.48 o 
  -4   3   2     2912.43     2879.52     17.02 o 
  -3   3   2     3623.48     3661.42     23.28 o 
  -2   3   2      107.85      117.30      1.44 o 
  -1   3   2     1194.27     1172.88      9.47 o 
   0   3   2      693.60      659.31      5.48 o 
   1   3   2      196.39      196.77      1.66 o 
   2   3   2     1601.46     1527.64      8.92 o 
   3   3   2      451.79      451.24      3.72 o 
   4   3   2      204.60      196.93      2.28 o 
   5   3   2      414.64      431.83      3.66 o 
   6   3   2       35.67       27.54      0.88 o 
   7   3   2       93.61       99.92      1.67 o 
   8   3   2      203.66      202.01      2.99 o 
   9   3   2      179.58      183.31      3.26 o 
  10   3   2       56.86       58.27      2.43 o 
  11   3   2       30.04       28.57      2.42 o 
  12   3   2       11.33       10.29      1.76 o 
  13   3   2        5.50        3.51      1.57 o 
  14   3   2        3.83        8.56      1.97 o 
  15   3   2        0.00        1.14      1.98 o 
 -16   4   2        7.42       10.87      2.20 o 
 -15   4   2       70.17       66.99      3.73 o 
 -14   4   2       71.72       72.06      3.60 o 
 -13   4   2      137.01      124.86      4.10 o 
 -12   4   2      169.70      172.33      4.05 o 
 -11   4   2      294.69      293.63      4.37 o 
 -10   4   2      111.51      114.41      2.99 o 
  -9   4   2      115.61      102.90      2.48 o 
  -8   4   2      323.72      373.06      3.85 o 
  -7   4   2     1063.20     1072.70      7.72 o 
  -6   4   2       85.46       75.47      1.67 o 
  -5   4   2      335.25      410.94      4.05 o 
  -4   4   2     1322.32     1221.54      8.55 o 
  -3   4   2     5308.80     5192.86     31.60 o 
  -2   4   2       11.83       13.06      0.47 o 
  -1   4   2      593.11      592.55      4.23 o 
   0   4   2        2.18        2.73      0.29 o 
   1   4   2      614.82      605.50      4.19 o 
   2   4   2      435.33      489.93      3.43 o 
   3   4   2      220.34      225.70      2.37 o 
   4   4   2     1943.48     1930.02     11.71 o 
   5   4   2     1330.01     1337.06      8.63 o 
   6   4   2      237.77      257.51      2.64 o 
   7   4   2      176.33      174.12      2.20 o 
   8   4   2       11.21       11.04      0.80 o 
   9   4   2      117.90      118.13      2.91 o 
  10   4   2        5.20        4.39      1.20 o 
  11   4   2       37.45       38.02      2.59 o 
  12   4   2        2.05       -0.22      1.28 o 
  13   4   2       13.39        7.29      1.70 o 
  14   4   2        0.46       -0.04      1.58 o 
  15   4   2        1.13       -0.10      1.74 o 
 -16   5   2       10.14       10.72      2.23 o 
 -15   5   2       12.59       12.99      2.22 o 
 -14   5   2       39.38       36.81      2.77 o 
 -13   5   2       64.71       59.21      2.95 o 
 -12   5   2      244.85      232.38      4.63 o 
 -11   5   2      113.76      111.81      3.25 o 
 -10   5   2      324.31      322.88      5.20 o 
  -9   5   2      294.39      279.09      3.68 o 
  -8   5   2      280.52      258.66      3.41 o 
  -7   5   2        1.38        2.79      0.56 o 
  -6   5   2      295.90      351.73      3.65 o 
  -5   5   2     1170.53     1227.82      9.02 o 
  -4   5   2        0.70        1.24      0.42 o 
  -3   5   2       33.00       20.05      1.01 o 
  -2   5   2        0.29        1.12      0.33 o 
  -1   5   2      973.86     1055.39      7.66 o 
   0   5   2       75.13       52.27      0.96 o 
   1   5   2      578.80      602.05      4.23 o 
   2   5   2     4832.86     4849.75     27.09 o 
   3   5   2     1065.96     1016.77      6.64 o 
   4   5   2       95.44       69.14      1.38 o 
   5   5   2      559.63      529.93      4.31 o 
   6   5   2       42.40       40.78      1.26 o 
   7   5   2      487.84      473.94      4.21 o 
   8   5   2       47.48       49.85      1.56 o 
   9   5   2      691.19      708.52      7.50 o 
  10   5   2       45.68       45.11      2.27 o 
  11   5   2       42.59       40.54      2.46 o 
  12   5   2        6.26        5.60      1.61 o 
  13   5   2        0.47        0.64      1.44 o 
  14   5   2        3.99        5.63      1.84 o 
  15   5   2       19.35       23.73      2.77 o 
 -16   6   2       30.30       40.57      3.25 o 
 -15   6   2        7.01        4.03      1.86 o 
 -14   6   2       13.65       17.65      2.44 o 
 -13   6   2        0.50        1.15      1.34 o 
 -12   6   2       75.84       73.83      3.03 o 
 -11   6   2       22.76       20.51      1.65 o 
 -10   6   2       68.60       65.56      2.46 o 
  -9   6   2       44.70       45.33      1.72 o 
  -8   6   2        1.52        1.65      0.60 o 
  -7   6   2      785.39      768.68      6.20 o 
  -6   6   2      632.24      656.52      5.86 o 
  -5   6   2     1587.03     1600.03     11.44 o 
  -4   6   2     1802.21     1782.20     11.59 o 
  -3   6   2     1862.02     1916.48     13.54 o 
  -2   6   2      105.00      123.91      1.74 o 
  -1   6   2      209.92      207.93      2.38 o 
   0   6   2     2617.36     2821.86     16.92 o 
   1   6   2      860.58      982.57      6.74 o 
   2   6   2     1848.02     1910.78     11.40 o 
   3   6   2        0.27        0.66      0.36 o 
   4   6   2      399.35      392.18      3.58 o 
   5   6   2     1274.77     1391.54      9.64 o 
   6   6   2      159.78      156.81      2.21 o 
   7   6   2      363.25      378.48      3.94 o 
   8   6   2      503.37      506.15      5.45 o 
   9   6   2      290.00      279.82      4.36 o 
  10   6   2       20.19       17.76      1.62 o 
  11   6   2        0.45       -0.99      1.13 o 
  12   6   2      114.79      100.96      4.08 o 
  13   6   2        0.00       -1.34      1.34 o 
  14   6   2        1.69        0.30      1.68 o 
  15   6   2       14.84       17.74      3.53 o 
 -15   7   2       40.12       49.47      3.38 o 
 -14   7   2        2.81       -1.38      1.38 o 
 -13   7   2       25.19       27.17      3.05 o 
 -12   7   2        0.71        2.77      1.27 o 
 -11   7   2      126.05      140.87      3.91 o 
 -10   7   2        0.72        0.52      0.86 o 
  -9   7   2       30.31       37.21      1.80 o 
  -8   7   2      221.74      207.50      3.69 o 
  -7   7   2      361.24      317.96      3.81 o 
  -6   7   2       65.14       84.83      1.94 o 
  -5   7   2     4374.90     4499.46     27.88 o 
  -4   7   2      125.02      126.54      2.20 o 
  -3   7   2      254.20      248.98      3.17 o 
  -2   7   2        1.18        0.49      0.54 o 
  -1   7   2      700.52      684.77      5.58 o 
   0   7   2       93.26      113.04      1.81 o 
   1   7   2     4817.33     5010.38     29.27 o 
   2   7   2      223.47      215.19      2.40 o 
   3   7   2      515.41      590.47      4.93 o 
   4   7   2      104.84      105.21      1.95 o 
   5   7   2      669.57      682.91      5.59 o 
   6   7   2      947.83      982.17      7.63 o 
   7   7   2      129.15      124.42      2.20 o 
   8   7   2     1006.83     1022.48      9.72 o 
   9   7   2     1264.28     1303.25     12.43 o 
  10   7   2       37.60       36.58      2.12 o 
  11   7   2       18.48       19.24      1.98 o 
  12   7   2        4.62        5.61      1.68 o 
  13   7   2        3.50        4.59      1.66 o 
  14   7   2        4.92        5.56      2.05 o 
 -15   8   2       27.95       34.28      2.98 o 
 -14   8   2        9.68        6.32      1.86 o 
 -13   8   2       57.55       66.30      3.54 o 
 -12   8   2        0.34        1.55      1.31 o 
 -11   8   2       19.34       16.40      1.61 o 
 -10   8   2       39.14       31.38      1.83 o 
  -9   8   2        1.99        4.04      0.94 o 
  -8   8   2      134.86      141.52      2.75 o 
  -7   8   2       50.16       38.12      2.07 o 
  -6   8   2      181.13      225.43      3.09 o 
  -5   8   2      114.08      104.63      2.16 o 
  -4   8   2     3080.50     3176.92     21.21 o 
  -3   8   2      150.20      166.23      2.79 o 
  -2   8   2        1.06        1.39      0.48 o 
  -1   8   2      398.09      418.83      4.12 o 
   0   8   2       60.98       73.52      2.08 o 
   1   8   2      607.13      597.94      5.50 o 
   2   8   2       27.79        4.76      0.54 o 
   3   8   2       87.14       77.33      1.71 o 
   4   8   2       25.69       25.50      1.14 o 
   5   8   2       13.77       14.06      0.91 o 
   6   8   2       24.54       25.30      1.22 o 
   7   8   2      156.66      164.94      3.18 o 
   8   8   2     1184.71     1148.09     11.87 o 
   9   8   2      292.74      292.94      5.03 o 
  10   8   2       62.70       66.71      2.98 o 
  11   8   2        6.63        7.84      1.66 o 
  12   8   2        0.09        0.53      1.44 o 
  13   8   2        7.81        6.95      2.20 o 
  14   8   2        1.40        4.32      2.03 o 
 -15   9   2        0.01       -1.66      1.66 o 
 -14   9   2        3.62        2.72      1.79 o 
 -13   9   2        4.96        8.35      1.81 o 
 -12   9   2       92.68       86.77      3.84 o 
 -11   9   2       53.87       56.37      2.60 o 
 -10   9   2       80.68       86.20      3.07 o 
  -9   9   2       36.83       39.66      1.96 o 
  -8   9   2      146.20      156.61      3.52 o 
  -7   9   2      644.45      632.79      6.74 o 
  -6   9   2     1059.85     1061.47      9.25 o 
  -5   9   2      211.11      236.83      3.20 o 
  -4   9   2        8.95        8.91      0.89 o 
  -3   9   2       20.64       26.75      1.34 o 
  -2   9   2     1030.05     1079.07      8.86 o 
  -1   9   2      287.16      292.63      3.54 o 
   0   9   2     2348.42     2369.20     16.80 o 
   1   9   2       10.29        1.06      0.51 o 
   2   9   2       43.98       35.99      1.37 o 
   3   9   2      523.78      555.81      5.07 o 
   4   9   2      354.81      396.41      4.29 o 
   5   9   2      129.90      150.55      2.50 o 
   6   9   2      203.73      228.15      3.26 o 
   7   9   2      516.08      507.43      6.26 o 
   8   9   2      409.46      404.88      5.83 o 
   9   9   2      134.01      154.56      4.59 o 
  10   9   2       23.13       19.52      1.87 o 
  11   9   2        4.78        6.49      1.68 o 
  12   9   2        0.72       -0.24      1.53 o 
  13   9   2       25.98       22.85      2.61 o 
  14   9   2        5.57        2.91      2.04 o 
 -15  10   2        0.02        4.20      1.91 o 
 -14  10   2       28.11       37.15      3.09 o 
 -13  10   2       33.86       37.26      2.91 o 
 -12  10   2      194.95      209.44      5.58 o 
 -11  10   2      183.36      174.06      4.77 o 
 -10  10   2       46.72       48.81      2.40 o 
  -9  10   2        4.37        3.56      1.11 o 
  -8  10   2       52.61       48.39      2.20 o 
  -7  10   2      166.93      200.47      4.21 o 
  -6  10   2       63.38       67.69      2.14 o 
  -5  10   2       59.46       74.62      2.36 o 
  -4  10   2       18.29       22.43      1.37 o 
  -3  10   2       36.46       36.55      1.69 o 
  -2  10   2      153.64      156.76      2.96 o 
  -1  10   2     1134.87     1247.42     10.13 o 
   0  10   2      163.16      151.83      2.67 o 
   1  10   2      276.44      259.14      3.72 o 
   2  10   2       51.61       34.91      1.50 o 
   3  10   2      546.94      561.79      5.48 o 
   4  10   2        0.17        0.77      0.61 o 
   5  10   2      300.89      299.14      3.82 o 
   6  10   2        3.26        1.99      0.84 o 
   7  10   2       29.43       25.81      1.73 o 
   8  10   2       45.37       46.17      2.30 o 
   9  10   2        5.39        2.39      1.18 o 
  10  10   2      139.61      145.17      4.55 o 
  11  10   2       29.15       22.61      2.30 o 
  12  10   2        3.45        5.52      1.87 o 
  13  10   2        0.00       -0.18      1.71 o 
 -14  11   2      149.70      166.72      5.67 o 
 -13  11   2       42.87       41.60      3.16 o 
 -12  11   2       43.87       48.13      3.17 o 
 -11  11   2       40.81       36.76      2.72 o 
 -10  11   2       56.07       48.60      2.50 o 
  -9  11   2       16.30       19.92      1.74 o 
  -8  11   2        0.69        1.16      1.06 o 
  -7  11   2        0.66       -0.81      0.85 o 
  -6  11   2       98.10       98.12      2.85 o 
  -5  11   2      217.91      213.16      4.96 o 
  -4  11   2       22.67       16.26      1.35 o 
  -3  11   2      391.34      351.90      5.11 o 
  -2  11   2      159.39      148.32      3.04 o 
  -1  11   2      305.42      311.21      4.06 o 
   0  11   2      385.34      405.30      5.06 o 
   1  11   2        6.71        9.32      1.27 o 
   2  11   2        6.00        2.35      0.80 o 
   3  11   2      356.29      311.57      4.18 o 
   4  11   2      105.75      104.40      2.63 o 
   5  11   2       23.89       19.79      1.41 o 
   6  11   2      149.70      140.54      3.30 o 
   7  11   2        0.33        0.79      0.98 o 
   8  11   2      144.95      133.53      4.97 o 
   9  11   2       31.02       21.78      1.96 o 
  10  11   2       33.70       38.70      2.63 o 
  11  11   2        7.02       10.03      1.99 o 
  12  11   2        2.40        1.22      1.79 o 
  13  11   2        1.27        1.15      1.76 o 
 -14  12   2        8.21        8.03      2.12 o 
 -13  12   2      256.70      294.43      8.21 o 
 -12  12   2      187.18      189.43      5.77 o 
 -11  12   2       45.95       47.06      4.00 o 
 -10  12   2       11.10        5.08      1.42 o 
  -9  12   2       12.86        6.35      1.41 o 
  -8  12   2       78.53       76.40      3.72 o 
  -7  12   2        5.82        4.33      1.31 o 
  -6  12   2      689.86      685.15     11.25 o 
  -5  12   2     1079.97     1015.89     11.17 o 
  -4  12   2        1.99        4.27      1.14 o 
  -3  12   2        2.18        5.26      1.24 o 
  -2  12   2     1182.43     1169.76     12.75 o 
  -1  12   2      890.24      817.12      9.32 o 
   0  12   2      235.82      245.79      4.28 o 
   1  12   2      212.46      243.21      4.25 o 
   2  12   2       82.12       79.57      2.73 o 
   3  12   2      262.86      281.64      4.22 o 
   4  12   2      918.17      897.72      9.08 o 
   5  12   2      112.77      103.81      3.09 o 
   6  12   2      129.84      139.90      4.41 o 
   7  12   2      170.51      176.95      4.32 o 
   8  12   2       19.87       27.86      3.62 o 
   9  12   2       10.35        7.27      1.62 o 
  10  12   2       15.02       21.91      2.60 o 
  11  12   2      120.37      125.43      6.26 o 
  12  12   2        0.03        2.43      2.00 o 
  13  12   2        2.69        2.68      2.05 o 
 -13  13   2       21.30       17.06      2.84 o 
 -12  13   2        3.17        2.00      1.82 o 
 -11  13   2        0.09       -1.35      1.41 o 
 -10  13   2      115.68      113.16      4.30 o 
  -9  13   2       35.67       32.56      2.29 o 
  -8  13   2        5.05        3.48      1.30 o 
  -7  13   2      152.85      141.39      4.52 o 
  -6  13   2      224.31      214.75      5.43 o 
  -5  13   2      145.80      148.51      4.51 o 
  -4  13   2      229.14      230.92      5.61 o 
  -3  13   2      132.51      134.48      4.16 o 
  -2  13   2      839.31      800.83     10.17 o 
  -1  13   2        1.08       -0.17      1.01 o 
   0  13   2      339.71      304.49      5.78 o 
   1  13   2      169.32      173.86      3.94 o 
   2  13   2       26.76       32.09      2.24 o 
   3  13   2       76.31       82.03      2.87 o 
   4  13   2       15.83       20.66      1.54 o 
   5  13   2      522.93      497.52      6.80 o 
   6  13   2      201.67      185.37      6.76 o 
   7  13   2       62.29       52.13      2.95 o 
   8  13   2       33.81       36.41      2.61 o 
   9  13   2        3.86       -0.19      1.38 o 
  10  13   2       53.45       58.37      3.77 o 
  11  13   2        0.64        0.26      1.82 o 
  12  13   2        0.92       -0.18      1.92 o 
 -13  14   2        6.86        5.70      2.83 o 
 -12  14   2       27.48       24.01      2.91 o 
 -11  14   2       29.16       28.60      2.91 o 
 -10  14   2      203.12      192.67      5.86 o 
  -9  14   2       23.06       23.95      2.35 o 
  -8  14   2       28.28       20.11      2.28 o 
  -7  14   2        7.51        4.59      1.56 o 
  -6  14   2      154.05      158.95      6.45 o 
  -5  14   2       89.99       99.92      4.26 o 
  -4  14   2       28.91       22.21      2.35 o 
  -3  14   2       19.07       19.24      1.97 o 
  -2  14   2      603.68      579.63      8.86 o 
  -1  14   2       68.40       78.52      3.51 o 
   0  14   2      348.04      363.03      6.25 o 
   1  14   2       28.20       19.47      1.91 o 
   2  14   2        4.77        6.17      1.47 o 
   3  14   2        0.61        0.40      1.05 o 
   4  14   2        4.83        0.75      1.01 o 
   5  14   2       81.76       62.98      2.91 o 
   6  14   2      201.69      176.75      4.74 o 
   7  14   2       27.54       26.36      2.30 o 
   8  14   2        8.98        9.43      2.12 o 
   9  14   2        0.07       -0.96      1.63 o 
  10  14   2        0.01        1.54      1.70 o 
  11  14   2        6.12       14.85      2.85 o 
  12  14   2       57.16       72.80      4.48 o 
 -12  15   2        1.04       -0.64      1.86 o 
 -11  15   2       96.75      100.28      5.06 o 
 -10  15   2       62.41       65.09      5.60 o 
  -9  15   2      182.59      202.79      6.19 o 
  -8  15   2        0.17        0.51      1.59 o 
  -7  15   2      191.60      193.97      8.01 o 
  -6  15   2      141.81      146.75      9.03 o 
  -5  15   2       40.83       37.29      2.86 o 
  -4  15   2       17.30       22.76      2.43 o 
  -3  15   2      869.54      866.76     12.41 o 
  -2  15   2       13.83       14.14      2.02 o 
  -1  15   2     3131.55     3114.22     30.16 o 
   0  15   2       58.93       54.31      4.46 o 
   1  15   2      405.24      432.31      7.57 o 
   2  15   2       37.67       41.57      3.01 o 
   3  15   2        0.05       -0.42      1.09 o 
   4  15   2       86.81       69.48      3.81 o 
   5  15   2      515.08      496.88      8.34 o 
   6  15   2       13.37       10.08      1.76 o 
   7  15   2       51.74       45.43      2.91 o 
   8  15   2       45.42       56.86      3.63 o 
   9  15   2       21.18       24.84      3.45 o 
  10  15   2        9.83       14.40      3.41 o 
  11  15   2      116.34      126.61      6.98 o 
 -12  16   2       35.14       33.12      3.29 o 
 -11  16   2       56.54       73.07      7.28 o 
 -10  16   2       71.63       89.48      4.62 o 
  -9  16   2       18.73       18.02      2.59 o 
  -8  16   2        7.44        3.83      2.00 o 
  -7  16   2        0.46        0.37      1.62 o 
  -6  16   2       16.03       11.68      2.46 o 
  -5  16   2        7.79       11.45      2.12 o 
  -4  16   2       81.22       88.43      4.65 o 
  -3  16   2      172.73      197.82      6.42 o 
  -2  16   2       20.84       23.82      2.99 o 
  -1  16   2       48.27       46.79      3.50 o 
   0  16   2       90.82       99.59      4.68 o 
   1  16   2      155.36      125.98      5.08 o 
   2  16   2        2.64        0.57      1.55 o 
   3  16   2       13.03       13.22      2.09 o 
   4  16   2      623.69      600.24      8.98 o 
   5  16   2      168.32      136.65      6.89 o 
   6  16   2       12.40       11.52      1.89 o 
   7  16   2       31.36       25.05      2.53 o 
   8  16   2        4.45        4.39      2.52 o 
   9  16   2        4.82        5.80      2.07 o 
  10  16   2        0.00        1.08      1.96 o 
  11  16   2       78.15       83.84      4.73 o 
 -11  17   2        5.36        1.18      2.10 o 
 -10  17   2       81.50       88.29      4.73 o 
  -9  17   2       48.91       44.52      3.42 o 
  -8  17   2       19.26       17.28      2.98 o 
  -7  17   2        1.19       -0.96      4.67 o 
  -6  17   2        0.53       -1.16      1.75 o 
  -5  17   2        3.46        5.50      2.14 o 
  -4  17   2       48.00       45.60      3.76 o 
  -3  17   2       24.88       22.09      6.67 o 
  -2  17   2      353.59      361.86      9.05 o 
  -1  17   2       25.51       18.26      2.81 o 
   0  17   2      137.18      137.98      6.78 o 
   1  17   2       80.64       85.68      5.79 o 
   2  17   2        9.35        3.22      2.65 o 
   3  17   2       51.96       53.59      3.51 o 
   4  17   2       67.64       59.89      3.76 o 
   5  17   2       75.68       79.88      4.01 o 
   6  17   2       14.53       15.56      2.35 o 
   7  17   2        9.55        9.39      2.17 o 
   8  17   2       48.24       60.47      3.83 o 
   9  17   2        7.00       11.69      2.40 o 
  10  17   2       23.89       29.18      3.26 o 
 -10  18   2        6.67        8.65      2.23 o 
  -9  18   2        8.48        8.30      3.01 o 
  -8  18   2       28.88       36.81      6.64 o 
  -7  18   2      188.31      203.69      7.66 o 
  -6  18   2       26.47       25.22      5.34 o 
  -5  18   2      106.49      131.41      7.99 o 
  -4  18   2      214.10      239.21      7.99 o 
  -3  18   2       56.51       61.14      4.43 o 
  -2  18   2        1.03        3.99      3.16 o 
  -1  18   2      151.56      133.42      6.96 o 
   0  18   2      240.25      227.92      8.53 o 
   1  18   2       19.21       13.58      2.99 o 
   2  18   2       27.35       22.05      3.28 o 
   3  18   2       36.24       35.67      3.57 o 
   4  18   2      127.51      132.17      5.56 o 
   5  18   2      307.40      318.25     11.99 o 
   6  18   2       77.28       94.32      4.91 o 
   7  18   2        0.08        1.87      1.86 o 
   8  18   2        4.03        3.81      2.06 o 
   9  18   2        7.43        3.76      2.19 o 
  -9  19   2       80.08       72.95      6.04 o 
  -8  19   2      112.76      109.17      5.65 o 
  -7  19   2       59.11       61.61      6.53 o 
  -6  19   2        5.88        1.94      2.34 o 
  -5  19   2       20.37       18.88      3.80 o 
  -4  19   2       15.39       17.05      2.78 o 
  -3  19   2       50.28       32.91      4.09 o 
  -2  19   2       18.77       18.60      2.88 o 
  -1  19   2       91.53       97.19      5.69 o 
   0  19   2       66.45       70.10      5.52 o 
   1  19   2        0.31       -0.27      2.03 o 
   2  19   2       44.30       52.21      5.03 o 
   3  19   2       54.60       60.28      5.06 o 
   4  19   2        1.98        3.66      2.04 o 
   5  19   2       35.15       45.84      3.80 o 
   6  19   2        3.82        5.02      1.95 o 
   7  19   2        8.82       14.94      2.49 o 
   8  19   2      139.79      148.08      6.74 o 
  -8  20   2      103.33       90.11      5.51 o 
  -7  20   2       94.93      110.20      6.32 o 
  -6  20   2        3.06       -1.24      2.26 o 
  -5  20   2       27.74       32.82      3.89 o 
  -4  20   2        0.62        3.24      4.23 o 
  -3  20   2        6.53        6.26      3.53 o 
  -2  20   2       28.79       26.11      3.65 o 
  -1  20   2       14.16       16.20      3.42 o 
   0  20   2       14.64       13.37      3.55 o 
   1  20   2        3.53        3.03      2.95 o 
   2  20   2       87.14       93.80     13.72 o 
   3  20   2       93.06       92.60      8.40 o 
   4  20   2       17.33        9.37      2.48 o 
   5  20   2       12.72       12.23      2.56 o 
   6  20   2       27.14       23.15      3.09 o 
   7  20   2       23.31       17.37      3.06 o 
  -7  21   2       61.27       75.47      5.50 o 
  -6  21   2       11.83       15.87      3.18 o 
  -5  21   2       35.33       44.04      4.38 o 
  -4  21   2        1.35       -2.14      2.14 o 
  -3  21   2       64.35       71.02      7.98 o 
  -2  21   2       42.48       41.38      4.36 o 
  -1  21   2        1.20        1.17      2.59 o 
   0  21   2      160.33      154.06     12.42 o 
   1  21   2       55.93       48.94      5.50 o 
   2  21   2       39.22       37.79      4.15 o 
   3  21   2       39.44       45.29      7.67 o 
   4  21   2       50.73       57.62      4.64 o 
   5  21   2       20.28       17.44      4.08 o 
   6  21   2        1.34       -1.62      2.24 o 
  -5  22   2       69.09       80.87      5.62 o 
  -4  22   2      101.50      118.08      7.39 o 
  -3  22   2        8.09        9.72      2.83 o 
  -2  22   2       11.81       15.36      3.69 o 
  -1  22   2        0.76       -1.39      2.57 o 
   0  22   2       29.62       20.06      4.85 o 
   1  22   2        0.64       -0.28      2.86 o 
   2  22   2      334.32      374.47     11.07 o 
   3  22   2      165.37      179.60      8.14 o 
   4  22   2        1.46        3.63      2.93 o 
  -2  23   2        3.20        4.25      9.04 o 
  -1  23   2        1.68       -0.22      3.18 o 
   0  23   2       34.25       38.03      4.95 o 
   1  23   2       83.20       96.73     20.20 o 
 -16   1   3        5.36        4.20      2.56 o 
 -15   1   3        0.04        0.12      1.58 o 
 -14   1   3        2.29        1.90      1.91 o 
 -13   1   3       17.45       16.66      1.94 o 
 -12   1   3      175.77      195.26      4.21 o 
 -11   1   3       87.65       94.17      3.07 o 
 -10   1   3        2.48        1.72      0.86 o 
  -9   1   3        0.75        0.82      0.67 o 
  -8   1   3       35.73       32.50      1.29 o 
  -7   1   3      186.27      204.23      2.75 o 
  -6   1   3        0.11        0.20      0.35 o 
  -5   1   3      576.98      660.59      6.86 o 
  -4   1   3        1.20        4.72      0.55 o 
  -3   1   3     3357.16     3274.06     23.74 o 
  -2   1   3    11644.00    11837.26    101.07 o 
  -1   1   3     2366.28     2391.12     23.33 o 
   0   1   3     2435.94     2396.55     20.01 o 
   1   1   3        1.21        4.93      0.48 o 
   2   1   3       13.51       14.02      0.64 o 
   3   1   3     1503.89     1483.24     10.94 o 
   4   1   3      650.64      638.49      4.58 o 
   5   1   3      417.19      378.50      2.95 o 
   6   1   3      257.33      252.19      2.31 o 
   7   1   3      186.27      189.41      2.28 o 
   8   1   3       12.43       13.03      0.95 o 
   9   1   3       54.45       61.07      2.89 o 
  10   1   3       97.57      102.96      3.25 o 
  11   1   3        9.88        6.31      1.29 o 
  12   1   3        0.39       -0.76      1.12 o 
  13   1   3        0.05       -1.31      1.31 o 
  14   1   3        2.06        3.43      1.68 o 
  15   1   3       11.85       17.81      2.66 o 
 -16   2   3        1.76        0.59      2.14 o 
 -15   2   3      127.01      152.69      5.83 o 
 -14   2   3      140.49      155.80      5.13 o 
 -13   2   3        7.21       10.81      1.61 o 
 -12   2   3       17.40       14.50      1.62 o 
 -11   2   3      199.78      169.52      3.81 o 
 -10   2   3        4.72        5.08      0.98 o 
  -9   2   3      105.58      106.74      2.65 o 
  -8   2   3      320.22      301.80      3.77 o 
  -7   2   3     1687.00     1738.78     12.01 o 
  -6   2   3       11.10        8.29      0.64 o 
  -5   2   3     3369.30     3407.68     24.22 o 
  -4   2   3      543.96      539.29      5.69 o 
  -3   2   3      284.86      291.59      3.31 o 
  -2   2   3      120.43      128.46      1.65 o 
  -1   2   3      149.48      120.97      2.21 o 
   0   2   3        0.43        0.13      0.23 o 
   1   2   3      781.42      792.72      6.09 o 
   2   2   3     2740.56     2653.49     20.25 o 
   3   2   3     6043.32     6342.53     42.43 o 
   4   2   3        0.51        3.13      0.45 o 
   5   2   3      559.31      544.88      4.23 o 
   6   2   3       51.67       69.24      1.47 o 
   7   2   3        3.28        3.19      0.68 o 
   8   2   3        5.33        3.54      0.80 o 
   9   2   3       92.54       85.16      2.87 o 
  10   2   3      160.10      148.91      3.54 o 
  11   2   3       16.72       17.39      1.67 o 
  12   2   3        0.68        0.75      1.16 o 
  13   2   3       17.12       20.19      2.31 o 
  14   2   3        0.04       -0.89      1.55 o 
 -16   3   3       25.96       28.69      3.61 o 
 -15   3   3        4.13        5.55      2.13 o 
 -14   3   3       33.10       26.22      2.47 o 
 -13   3   3      105.75      110.33      4.19 o 
 -12   3   3        0.00        0.23      0.93 o 
 -11   3   3       25.98       25.03      1.56 o 
 -10   3   3      559.79      594.63      6.32 o 
  -9   3   3      173.84      187.96      3.10 o 
  -8   3   3       19.88       26.14      1.13 o 
  -7   3   3       97.18      104.76      1.91 o 
  -6   3   3     2357.80     2411.77     17.41 o 
  -5   3   3      416.40      448.05      4.41 o 
  -4   3   3     1248.12     1272.29     10.43 o 
  -3   3   3       26.14       22.77      1.02 o 
  -2   3   3     1855.92     1929.98     15.08 o 
  -1   3   3     2227.88     2171.48     15.88 o 
   0   3   3      159.40      191.87      3.22 o 
   1   3   3        8.43        7.82      0.58 o 
   2   3   3      281.27      335.97      3.20 o 
   3   3   3      537.48      594.20      6.38 o 
   4   3   3      359.48      439.79      3.56 o 
   5   3   3      522.13      643.44      4.86 o 
   6   3   3      504.17      559.94      4.83 o 
   7   3   3      231.92      207.33      3.04 o 
   8   3   3       86.07       93.13      2.54 o 
   9   3   3        3.03        0.20      0.88 o 
  10   3   3        4.60        2.47      1.06 o 
  11   3   3       14.86       14.88      1.65 o 
  12   3   3       10.75       11.82      1.63 o 
  13   3   3       18.46       14.14      2.05 o 
  14   3   3       17.95       24.85      2.53 o 
 -16   4   3        0.27       -2.00      2.00 o 
 -15   4   3        0.15       -1.64      1.76 o 
 -14   4   3      131.52      131.61      5.15 o 
 -13   4   3      307.86      298.28      5.42 o 
 -12   4   3       67.57       69.12      3.26 o 
 -11   4   3       39.48       35.36      2.22 o 
 -10   4   3        1.48        0.42      0.72 o 
  -9   4   3      707.78      711.15      7.14 o 
  -8   4   3      673.26      723.77      5.91 o 
  -7   4   3      261.28      293.53      3.16 o 
  -6   4   3      512.79      473.73      4.06 o 
  -5   4   3      537.00      629.41      5.99 o 
  -4   4   3      643.43      626.25      6.10 o 
  -3   4   3     2673.11     2566.62     24.10 o 
  -2   4   3      138.91      136.20      2.90 o 
  -1   4   3       90.77       84.77      1.84 o 
   0   4   3       11.63       17.72      0.87 o 
   1   4   3      219.53      229.54      2.79 o 
   2   4   3     1148.31     1226.27      8.55 o 
   3   4   3       41.38       37.93      0.91 o 
   4   4   3      586.55      563.90      4.42 o 
   5   4   3     2102.13     2163.78     13.26 o 
   6   4   3      344.66      402.95      3.99 o 
   7   4   3        2.43        5.07      0.77 o 
   8   4   3        3.21        1.11      0.75 o 
   9   4   3       81.04       68.45      2.58 o 
  10   4   3       35.90       34.26      2.12 o 
  11   4   3        0.23       -0.57      1.03 o 
  12   4   3        1.69        0.15      1.24 o 
  13   4   3       54.18       68.83      3.57 o 
  14   4   3        0.49        0.58      1.68 o 
 -16   5   3       15.52       18.33      2.99 o 
 -15   5   3       57.89       54.89      4.17 o 
 -14   5   3       34.79       37.91      2.80 o 
 -13   5   3       67.15       68.43      3.22 o 
 -12   5   3       14.60       17.79      1.65 o 
 -11   5   3      233.12      230.47      4.15 o 
 -10   5   3       21.85       26.19      1.59 o 
  -9   5   3      263.80      256.97      3.56 o 
  -8   5   3     1149.58     1121.52      8.97 o 
  -7   5   3      290.47      333.64      3.60 o 
  -6   5   3      175.30      196.90      3.10 o 
  -5   5   3      119.29      128.61      2.32 o 
  -4   5   3       30.29       43.98      1.37 o 
  -3   5   3     3647.35     3732.89     26.12 o 
  -2   5   3     1477.77     1513.55     11.92 o 
  -1   5   3      180.50      169.88      2.71 o 
   0   5   3      573.63      632.10      5.22 o 
   1   5   3      256.65      216.08      3.43 o 
   2   5   3      138.95      123.71      1.53 o 
   3   5   3        1.71        0.37      0.28 o 
   4   5   3      803.21      805.12      5.66 o 
   5   5   3      394.86      433.60      4.07 o 
   6   5   3      787.21      786.52      6.64 o 
   7   5   3      326.21      337.31      4.39 o 
   8   5   3        8.11        6.87      1.04 o 
   9   5   3       79.00       82.82      2.86 o 
  10   5   3       10.76       12.97      1.55 o 
  11   5   3        0.15        0.09      1.12 o 
  12   5   3       12.39       13.99      1.85 o 
  13   5   3       22.20       14.22      2.01 o 
  14   5   3       15.19       15.80      2.25 o 
 -16   6   3        0.27       -0.07      2.15 o 
 -15   6   3        7.40       13.49      4.06 o 
 -14   6   3        9.22        6.64      1.78 o 
 -13   6   3       34.69       41.94      2.62 o 
 -12   6   3        1.95        9.23      1.36 o 
 -11   6   3       57.72       55.87      2.46 o 
 -10   6   3       28.23       34.75      1.80 o 
  -9   6   3      179.31      191.20      3.27 o 
  -8   6   3      239.62      227.33      3.07 o 
  -7   6   3        0.32       -0.52      0.52 o 
  -6   6   3     1318.37     1502.58     11.46 o 
  -5   6   3       80.30       70.58      1.66 o 
  -4   6   3      161.96      174.64      2.44 o 
  -3   6   3      187.83      182.88      2.72 o 
  -2   6   3     1773.61     1760.37     12.73 o 
  -1   6   3      625.86      697.55      5.48 o 
   0   6   3      287.79      282.31      2.58 o 
   1   6   3     1247.42     1317.99      8.51 o 
   2   6   3      353.37      375.66      3.24 o 
   3   6   3      997.21     1061.64      7.56 o 
   4   6   3       44.02       35.30      1.00 o 
   5   6   3      248.20      227.70      2.28 o 
   6   6   3      104.93      102.89      2.64 o 
   7   6   3        4.34        3.42      0.85 o 
   8   6   3       15.28       13.69      1.31 o 
   9   6   3        0.00       -0.56      0.89 o 
  10   6   3       29.08       29.22      2.01 o 
  11   6   3        6.17        3.21      1.26 o 
  12   6   3        0.39       -1.13      1.48 o 
  13   6   3        5.37        8.62      1.81 o 
  14   6   3       47.38       52.46      3.66 o 
 -15   7   3       12.83       13.16      2.69 o 
 -14   7   3       70.89       74.86      4.58 o 
 -13   7   3       98.54      102.08      3.85 o 
 -12   7   3        2.95        0.21      1.11 o 
 -11   7   3        4.89        5.59      1.21 o 
 -10   7   3      117.13      107.54      2.93 o 
  -9   7   3      178.55      188.36      4.11 o 
  -8   7   3       58.66       57.83      2.33 o 
  -7   7   3        0.07       -0.11      0.66 o 
  -6   7   3      283.03      280.18      3.61 o 
  -5   7   3      986.90      940.94      7.91 o 
  -4   7   3      207.93      183.87      2.63 o 
  -3   7   3     3631.01     3585.78     25.76 o 
  -2   7   3     2239.75     2200.33     14.17 o 
  -1   7   3     1741.06     1762.07     10.91 o 
   0   7   3      193.49      187.11      2.08 o 
   1   7   3      532.35      620.84      4.79 o 
   2   7   3      172.98      181.88      2.17 o 
   3   7   3      463.39      474.01      3.79 o 
   4   7   3        6.67        3.08      0.47 o 
   5   7   3      332.67      326.97      3.24 o 
   6   7   3        1.63        0.78      0.48 o 
   7   7   3        0.16       -0.39      0.77 o 
   8   7   3       26.16       26.47      1.66 o 
   9   7   3       63.77       63.78      2.61 o 
  10   7   3       11.87        9.14      1.76 o 
  11   7   3        4.45        6.08      1.46 o 
  12   7   3        1.84       -0.76      1.36 o 
  13   7   3        6.52        4.94      1.74 o 
  14   7   3       24.79       30.41      2.92 o 
 -15   8   3        7.56        5.13      2.28 o 
 -14   8   3        1.83        1.68      1.56 o 
 -13   8   3        8.75       10.44      1.80 o 
 -12   8   3       39.59       37.11      2.40 o 
 -11   8   3       16.86       14.33      1.49 o 
 -10   8   3       29.77       27.61      1.75 o 
  -9   8   3        8.65        5.88      0.97 o 
  -8   8   3       84.53      102.81      2.80 o 
  -7   8   3      251.74      246.77      3.99 o 
  -6   8   3     1058.97     1050.72      9.52 o 
  -5   8   3      891.19      833.99      7.87 o 
  -4   8   3      652.78      648.13      5.82 o 
  -3   8   3       96.24       81.59      1.89 o 
  -2   8   3        0.93        0.11      0.42 o 
  -1   8   3       31.32       35.97      1.34 o 
   0   8   3      124.64       91.62      2.10 o 
   1   8   3     1686.22     1755.82     11.58 o 
   2   8   3      407.78      376.79      3.90 o 
   3   8   3       43.96       58.76      1.27 o 
   4   8   3      819.39      801.98      6.14 o 
   5   8   3       65.32       56.05      1.49 o 
   6   8   3        8.60        8.47      0.80 o 
   7   8   3      362.89      340.23      4.89 o 
   8   8   3      227.95      221.85      4.29 o 
   9   8   3      159.54      160.28      4.41 o 
  10   8   3        5.47        2.15      1.21 o 
  11   8   3       46.17       42.20      2.63 o 
  12   8   3       16.40       15.45      2.69 o 
  13   8   3        0.01       -0.49      1.43 o 
  14   8   3        0.76       -0.34      1.76 o 
 -15   9   3       14.37       14.90      2.78 o 
 -14   9   3       40.68       35.42      2.72 o 
 -13   9   3        7.65        8.18      1.71 o 
 -12   9   3      219.78      227.42      5.39 o 
 -11   9   3      111.49      114.57      3.48 o 
 -10   9   3        0.61        1.35      0.89 o 
  -9   9   3        0.09        0.05      0.79 o 
  -8   9   3        0.10        1.54      0.92 o 
  -7   9   3       53.48       67.15      2.59 o 
  -6   9   3       38.07       42.57      1.61 o 
  -5   9   3      622.65      656.48      8.28 o 
  -4   9   3       17.44        9.42      0.90 o 
  -3   9   3        0.96        6.15      0.71 o 
  -2   9   3       57.26       65.89      1.76 o 
  -1   9   3       37.22       30.21      1.29 o 
   0   9   3      368.94      423.59      4.19 o 
   1   9   3      715.95      739.00      6.68 o 
   2   9   3        7.45       11.20      0.62 o 
   3   9   3      802.20      790.20      6.47 o 
   4   9   3      197.59      180.22      2.51 o 
   5   9   3       66.23       60.35      1.84 o 
   6   9   3      682.40      636.27      7.22 o 
   7   9   3     1270.52     1270.72     12.08 o 
   8   9   3      206.55      208.73      4.48 o 
   9   9   3      188.36      187.85      4.72 o 
  10   9   3        7.29        4.56      1.36 o 
  11   9   3        0.04        0.91      1.34 o 
  12   9   3       14.75       27.00      2.79 o 
  13   9   3       17.89       15.95      2.39 o 
 -15  10   3       37.21       42.60      4.04 o 
 -14  10   3        0.02       -0.32      2.10 o 
 -13  10   3       41.73       43.67      2.91 o 
 -12  10   3        2.82        2.73      1.45 o 
 -11  10   3       85.49       89.04      3.28 o 
 -10  10   3       71.91       71.04      2.89 o 
  -9  10   3       22.59       22.82      1.74 o 
  -8  10   3       22.08       22.13      1.82 o 
  -7  10   3      743.30      726.42      8.53 o 
  -6  10   3       42.18       38.38      1.47 o 
  -5  10   3      712.02      694.57      8.38 o 
  -4  10   3        6.02        2.84      1.10 o 
  -3  10   3        5.30        5.15      1.00 o 
  -2  10   3        4.49        4.08      0.89 o 
  -1  10   3      607.42      637.11      7.28 o 
   0  10   3      222.46      225.98      3.60 o 
   1  10   3       11.45       12.97      0.69 o 
   2  10   3       74.21       87.66      1.74 o 
   3  10   3      438.69      430.25      4.56 o 
   4  10   3       11.35       13.04      1.23 o 
   5  10   3      953.55      957.72      8.47 o 
   6  10   3        2.30        1.38      0.95 o 
   7  10   3      111.92      116.12      3.25 o 
   8  10   3       86.99       81.51      3.37 o 
   9  10   3       14.55       13.51      1.57 o 
  10  10   3        0.40        1.47      1.30 o 
  11  10   3       13.63       13.05      1.93 o 
  12  10   3        0.06       -0.99      1.42 o 
  13  10   3       13.68       16.51      2.36 o 
 -14  11   3       53.43       56.51      4.83 o 
 -13  11   3        8.28        8.95      1.88 o 
 -12  11   3      183.52      202.33      7.06 o 
 -11  11   3      148.56      146.59      4.44 o 
 -10  11   3      434.25      436.63      6.49 o 
  -9  11   3       71.50       73.41      2.84 o 
  -8  11   3      114.00      102.15      4.09 o 
  -7  11   3      244.67      221.83      5.32 o 
  -6  11   3       49.96       34.23      2.28 o 
  -5  11   3        0.02        0.30      0.62 o 
  -4  11   3      217.57      217.33      3.37 o 
  -3  11   3       57.24       56.14      2.75 o 
  -2  11   3       18.81       12.97      1.30 o 
  -1  11   3      260.30      257.41      5.16 o 
   0  11   3     1041.54     1031.00      8.91 o 
   1  11   3     1113.16     1152.19      9.41 o 
   2  11   3        1.75        3.89      0.64 o 
   3  11   3       43.93       49.70      1.86 o 
   4  11   3      461.72      441.68      5.13 o 
   5  11   3        7.75        5.42      1.01 o 
   6  11   3        8.98       11.44      1.43 o 
   7  11   3       74.32       74.46      2.80 o 
   8  11   3       12.50       10.77      1.45 o 
   9  11   3       21.68       24.57      1.99 o 
  10  11   3        0.83        0.93      1.37 o 
  11  11   3        0.74       -0.08      1.41 o 
  12  11   3        4.85        5.79      2.02 o 
  13  11   3        0.46        2.41      1.79 o 
 -14  12   3       23.27       21.38      3.76 o 
 -13  12   3        0.03        1.58      2.03 o 
 -12  12   3       28.88       37.40      3.49 o 
 -11  12   3        4.87        3.76      1.39 o 
 -10  12   3       32.54       35.47      2.34 o 
  -9  12   3      114.08      117.57      4.57 o 
  -8  12   3       26.44       32.36      2.03 o 
  -7  12   3       33.69       35.32      2.09 o 
  -6  12   3        4.50        6.92      1.59 o 
  -5  12   3      536.77      509.44      8.09 o 
  -4  12   3      174.04      176.48      3.26 o 
  -3  12   3      359.81      348.40      4.68 o 
  -2  12   3      325.12      308.25      4.53 o 
  -1  12   3       92.26       93.91      2.98 o 
   0  12   3      219.90      340.55     16.14 o 
   1  12   3       72.80       65.78      2.81 o 
   2  12   3       47.99       37.12      1.74 o 
   3  12   3       63.06       70.70      2.40 o 
   4  12   3       81.59       90.58      3.50 o 
   5  12   3       92.26       74.29      2.72 o 
   6  12   3      113.70      128.85      3.46 o 
   7  12   3       38.45       35.15      2.14 o 
   8  12   3       35.54       38.21      2.31 o 
   9  12   3       40.49       50.20      2.74 o 
  10  12   3        2.63        2.71      1.43 o 
  11  12   3       30.43       30.32      2.69 o 
  12  12   3        1.86        0.86      1.77 o 
 -13  13   3      105.32       96.84      5.74 o 
 -12  13   3      123.59      131.92      6.36 o 
 -11  13   3        0.08        0.41      1.19 o 
 -10  13   3        1.10       -0.04      1.81 o 
  -9  13   3        2.13        2.82      1.60 o 
  -8  13   3       28.47       25.55      2.41 o 
  -7  13   3        9.36        9.29      2.26 o 
  -6  13   3      134.73      127.93      3.98 o 
  -5  13   3      286.66      281.96      6.34 o 
  -4  13   3     1260.90     1176.85     13.35 o 
  -3  13   3      434.19      412.87      7.02 o 
  -2  13   3       16.91       11.16      1.42 o 
  -1  13   3      907.69      886.78     10.87 o 
   0  13   3      308.16      291.24      6.06 o 
   1  13   3      348.63      355.92      5.26 o 
   2  13   3      379.50      361.36      5.32 o 
   3  13   3      135.14      153.32      3.55 o 
   4  13   3       61.23       46.58      2.38 o 
   5  13   3        3.61        1.75      1.30 o 
   6  13   3        5.48        5.18      1.41 o 
   7  13   3       33.84       38.81      2.42 o 
   8  13   3       11.95        9.24      1.63 o 
   9  13   3       19.10       23.55      2.15 o 
  10  13   3       10.10        9.12      2.30 o 
  11  13   3        3.16        2.71      1.83 o 
  12  13   3        1.47        0.69      1.87 o 
 -13  14   3       26.53       31.31      3.78 o 
 -12  14   3       50.75       58.52      4.42 o 
 -11  14   3       19.84       14.17      2.69 o 
 -10  14   3       56.09       48.75      3.06 o 
  -9  14   3       49.71       55.69      3.87 o 
  -8  14   3        5.52        8.96      1.58 o 
  -7  14   3       64.91       80.87      4.49 o 
  -6  14   3      344.32      350.90      6.83 o 
  -5  14   3      145.00      153.71      6.45 o 
  -4  14   3      333.47      316.77      6.02 o 
  -3  14   3       73.56       55.21      3.58 o 
  -2  14   3      303.76      304.34      5.89 o 
  -1  14   3        3.34        6.77      1.24 o 
   0  14   3      805.39      788.40     10.25 o 
   1  14   3      508.18      483.80      7.50 o 
   2  14   3       13.24        7.57      1.27 o 
   3  14   3       81.13      111.18      4.28 o 
   4  14   3        9.33        8.25      1.68 o 
   5  14   3        0.62       -0.67      1.08 o 
   6  14   3        0.50        0.93      1.15 o 
   7  14   3        1.85        2.72      1.36 o 
   8  14   3       36.56       40.84      3.21 o 
   9  14   3        0.37        0.61      1.49 o 
  10  14   3       20.68       21.71      2.49 o 
  11  14   3        4.96        2.28      2.01 o 
 -12  15   3       23.83       19.14      3.23 o 
 -11  15   3        1.45        3.92      2.30 o 
 -10  15   3       54.68       49.34      4.16 o 
  -9  15   3       57.55       58.77      3.85 o 
  -8  15   3       87.37       82.56      4.54 o 
  -7  15   3       39.75       40.28      3.39 o 
  -6  15   3       14.59       14.59      1.71 o 
  -5  15   3       51.10       51.53      2.89 o 
  -4  15   3       19.09       18.50      2.08 o 
  -3  15   3      241.04      216.91      5.73 o 
  -2  15   3      116.11      122.63      4.16 o 
  -1  15   3       11.41       10.23      1.56 o 
   0  15   3        2.26        9.59      1.45 o 
   1  15   3      194.77      188.87      4.52 o 
   2  15   3       19.19       15.48      1.69 o 
   3  15   3        3.78        8.50      1.50 o 
   4  15   3       47.36       40.61      2.67 o 
   5  15   3       16.76       20.07      2.17 o 
   6  15   3      297.58      285.06      6.48 o 
   7  15   3        0.46       -1.26      1.26 o 
   8  15   3       18.70       18.79      2.17 o 
   9  15   3        0.38        1.65      1.66 o 
  10  15   3        1.64        4.32      1.93 o 
  11  15   3        1.83       -0.40      2.22 o 
 -12  16   3        4.16        2.19      2.94 o 
 -11  16   3        2.01        2.57      2.83 o 
 -10  16   3       56.04       59.64      6.85 o 
  -9  16   3       11.02       10.77      3.48 o 
  -8  16   3       12.23        8.71      2.73 o 
  -7  16   3        0.70        0.83      2.30 o 
  -6  16   3      149.46      154.52      5.01 o 
  -5  16   3        5.20        4.58      1.88 o 
  -4  16   3       58.74       48.24      2.88 o 
  -3  16   3      411.66      391.33     10.82 o 
  -2  16   3      218.27      212.12      6.65 o 
  -1  16   3        5.49        4.10      1.48 o 
   0  16   3      178.43      167.08      4.96 o 
   1  16   3      112.87      109.71      4.29 o 
   2  16   3       60.15       52.68      4.47 o 
   3  16   3      122.98      103.65      4.00 o 
   4  16   3       12.70       13.19      2.03 o 
   5  16   3      108.83       94.21      4.21 o 
   6  16   3      116.28      113.29      4.19 o 
   7  16   3       48.79       56.30      3.18 o 
   8  16   3       21.53       25.86      2.86 o 
   9  16   3       29.71       44.18      3.19 o 
  10  16   3       56.53       70.59      4.06 o 
 -11  17   3       32.19       35.91      5.37 o 
 -10  17   3       90.20      107.23      7.16 o 
  -9  17   3       77.34       78.19      7.08 o 
  -8  17   3       43.91       42.17      5.32 o 
  -7  17   3        0.82        0.17      1.35 o 
  -6  17   3        4.75        6.17      1.73 o 
  -5  17   3      224.84      239.97      6.44 o 
  -4  17   3      302.04      316.28     12.88 o 
  -3  17   3      218.52      230.31      7.01 o 
  -2  17   3        3.53        1.88      1.60 o 
  -1  17   3       37.01       39.65      3.08 o 
   0  17   3      110.71       90.17      4.32 o 
   1  17   3       21.55       21.69      2.13 o 
   2  17   3       15.68        8.29      1.78 o 
   3  17   3       43.11       32.81      2.59 o 
   4  17   3       81.98       75.02      3.81 o 
   5  17   3      297.59      291.16      6.83 o 
   6  17   3      111.26      121.25      4.69 o 
   7  17   3       86.84       87.99      3.89 o 
   8  17   3       65.99       68.24      3.85 o 
   9  17   3       32.19       34.25      3.02 o 
 -10  18   3       40.98       41.58      5.28 o 
  -9  18   3        9.79       21.98      4.55 o 
  -8  18   3        4.00       -1.18      2.94 o 
  -7  18   3        0.15       -1.50      2.75 o 
  -6  18   3       82.72       82.67      6.30 o 
  -5  18   3       47.50       47.10      3.75 o 
  -4  18   3        0.40        0.41      1.85 o 
  -3  18   3       59.35       60.50      4.90 o 
  -2  18   3       11.24        9.17      2.14 o 
  -1  18   3       11.31       13.29      2.09 o 
   0  18   3       12.38        8.99      4.03 o 
   1  18   3        1.78        1.19      1.55 o 
   2  18   3       68.78       70.29      4.63 o 
   3  18   3        0.76       -1.38      1.38 o 
   4  18   3       54.97       56.78      3.47 o 
   5  18   3        2.29        3.17      2.26 o 
   6  18   3       22.11       21.05      2.69 o 
   7  18   3       55.03       61.05      3.96 o 
   8  18   3       52.98       68.39      7.05 o 
  -9  19   3       19.71       19.95      4.45 o 
  -8  19   3       14.70       12.30      4.39 o 
  -7  19   3        4.68       11.97      3.97 o 
  -6  19   3       26.17       31.14      5.98 o 
  -5  19   3       83.64       91.56      7.46 o 
  -4  19   3       10.26       10.45      1.77 o 
  -3  19   3       32.11       30.26      2.64 o 
  -2  19   3       16.96       18.65      2.25 o 
  -1  19   3       85.86       89.73      4.81 o 
   0  19   3       15.70       18.91      2.48 o 
   1  19   3       94.73       90.51      7.80 o 
   2  19   3        3.84        0.05      1.41 o 
   3  19   3       56.25       60.35      3.82 o 
   4  19   3       53.17       56.82      3.55 o 
   5  19   3       10.79        9.13      2.07 o 
   6  19   3       36.96       29.67      3.02 o 
   7  19   3       66.55       64.73      4.20 o 
  -8  20   3       52.21       47.25      6.77 o 
  -7  20   3      117.45      129.52     11.24 o 
  -6  20   3        7.02       13.12      4.17 o 
  -5  20   3       67.58       62.53      6.69 o 
  -4  20   3       98.94       85.83      7.36 o 
  -3  20   3        2.57       -2.01      2.58 o 
  -2  20   3        2.14       -0.10      2.80 o 
  -1  20   3      165.23      173.44      9.46 o 
   0  20   3       14.02       13.16      2.13 o 
   1  20   3        5.69        1.19      2.11 o 
   2  20   3       39.92       44.92      3.23 o 
   3  20   3       49.51       55.44      3.41 o 
   4  20   3       54.35       56.13      3.59 o 
   5  20   3       42.49       43.55      3.32 o 
   6  20   3        1.87        0.85      2.58 o 
  -6  21   3       57.22       52.19      7.04 o 
  -5  21   3      123.06      119.01     11.29 o 
  -4  21   3        0.73       -3.32      3.32 o 
  -3  21   3       26.52       35.85      5.44 o 
  -2  21   3        8.90       12.34      3.88 o 
  -1  21   3       39.42       41.03      5.51 o 
   0  21   3        7.86       13.09      3.82 o 
   1  21   3       27.02       41.23      5.10 o 
   2  21   3       40.63       48.71      4.94 o 
   3  21   3       17.39       13.01      3.27 o 
   4  21   3      100.97      118.30      6.69 o 
   5  21   3      110.58      130.36      8.55 o 
  -4  22   3        0.04       -2.83      3.52 o 
  -3  22   3        1.35        7.18      4.07 o 
  -2  22   3       27.90       35.61      9.27 o 
  -1  22   3        0.31       -1.19      4.25 o 
   0  22   3       19.93       22.43      4.60 o 
   1  22   3        2.58        5.05      3.61 o 
   2  22   3        1.12        0.39      2.67 o 
   3  22   3        9.84       12.10      3.34 o 
 -16   0   4       44.20       43.25      6.10 o 
 -15   0   4        1.39        3.11      3.15 o 
 -14   0   4      139.33      129.14     11.83 o 
 -13   0   4      282.41      267.31     17.81 o 
 -12   0   4       60.63       56.39      5.71 o 
 -11   0   4      171.08      171.22      7.24 o 
 -10   0   4       59.20       64.39      3.89 o 
  -9   0   4       30.93       27.79      2.19 o 
  -8   0   4      684.52      693.89      9.98 o 
  -7   0   4        8.04        2.00      0.92 o 
  -6   0   4        0.25        0.03      0.75 o 
  -5   0   4       83.73      108.43      3.10 o 
  -4   0   4     2600.35     2872.88     26.32 o 
  -3   0   4        0.41        1.83      0.87 o 
  -2   0   4     2084.20     2092.74     33.14 o 
  -1   0   4      310.44      272.25      6.04 o 
   0   0   4      849.29      921.53     10.69 o 
   1   0   4     1430.91     1502.29     15.16 o 
   2   0   4      205.11      190.44      3.53 o 
   3   0   4     1011.04     1037.27     12.35 o 
   4   0   4      402.25      474.53      7.51 o 
   5   0   4     1872.93     1993.32     21.85 o 
   6   0   4       18.39       26.79      1.30 o 
   7   0   4        0.32        0.70      0.63 o 
   8   0   4       12.54       27.44      2.82 o 
   9   0   4      113.14       73.02      3.45 o 
  10   0   4        5.79        6.33      1.72 o 
  11   0   4      177.82      149.75      5.43 o 
  12   0   4       15.68       15.87      3.87 o 
  13   0   4      117.27      116.21      6.14 o 
  14   0   4        9.11       12.50      2.84 o 
 -16   1   4        2.73        5.68      2.75 o 
 -15   1   4       98.96       96.56      6.65 o 
 -14   1   4        0.77       -1.24      2.07 o 
 -13   1   4       58.85       46.65      5.08 o 
 -12   1   4        1.42        0.17      1.90 o 
 -11   1   4       23.49       25.01      2.49 o 
 -10   1   4       55.24       42.98      2.34 o 
  -9   1   4        0.38        0.14      0.75 o 
  -8   1   4       11.94       14.53      1.21 o 
  -7   1   4      217.35      201.79      3.41 o 
  -6   1   4      150.14      156.85      2.74 o 
  -5   1   4      463.64      532.76      5.65 o 
  -4   1   4      120.23      110.80      1.98 o 
  -3   1   4        4.17        2.74      0.48 o 
  -2   1   4     2106.09     2147.86     24.01 o 
  -1   1   4     1293.69     1274.80     13.94 o 
   0   1   4     1049.55     1120.27      9.92 o 
   1   1   4      369.24      407.67      3.69 o 
   2   1   4      418.93      467.80      4.40 o 
   3   1   4     1317.20     1428.75     11.32 o 
   4   1   4     1011.33     1152.22      9.14 o 
   5   1   4        3.59        0.29      0.59 o 
   6   1   4       33.54       51.13      1.41 o 
   7   1   4       19.39       29.95      1.04 o 
   8   1   4        6.99        3.89      0.97 o 
   9   1   4        4.45        6.05      1.06 o 
  10   1   4      347.77      298.21      4.76 o 
  11   1   4        8.06        5.28      1.23 o 
  12   1   4        0.07        1.88      1.23 o 
  13   1   4       13.75        9.32      1.74 o 
  14   1   4        5.05        7.00      1.78 o 
 -16   2   4       12.30       14.45      4.07 o 
 -15   2   4       20.54       19.08      3.56 o 
 -14   2   4        1.68        2.04      2.38 o 
 -13   2   4       29.14       29.15      3.25 o 
 -12   2   4       76.94       81.66      5.37 o 
 -11   2   4      432.79      399.00      7.45 o 
 -10   2   4        2.01        3.30      1.20 o 
  -9   2   4       98.60       91.32      2.76 o 
  -8   2   4      316.83      301.89      4.14 o 
  -7   2   4        6.13        8.42      0.72 o 
  -6   2   4       26.79       27.39      1.39 o 
  -5   2   4     3942.69     4136.18     30.62 o 
  -4   2   4       20.76       26.18      1.27 o 
  -3   2   4     3801.90     4099.27     32.86 o 
  -2   2   4       37.33       34.74      1.70 o 
  -1   2   4       99.90      134.74      2.50 o 
   0   2   4      132.81      124.19      1.82 o 
   1   2   4        0.18        0.05      0.36 o 
   2   2   4      369.19      383.56      4.05 o 
   3   2   4     2681.76     3042.80     21.55 o 
   4   2   4      196.49      205.06      3.11 o 
   5   2   4       80.61       71.76      1.68 o 
   6   2   4      167.52      189.40      2.27 o 
   7   2   4      253.69      261.59      3.09 o 
   8   2   4       13.03       16.57      1.26 o 
   9   2   4        2.46        0.97      0.91 o 
  10   2   4        4.12        3.85      1.13 o 
  11   2   4        0.48        0.64      1.07 o 
  12   2   4       16.57       11.85      1.54 o 
  13   2   4       10.49        7.84      1.68 o 
  14   2   4        3.21        5.63      1.69 o 
 -16   3   4       61.24       59.97      6.26 o 
 -15   3   4        0.03        0.06      2.38 o 
 -14   3   4      243.05      245.17      8.46 o 
 -13   3   4      187.19      191.88      7.62 o 
 -12   3   4      122.96      113.76      5.15 o 
 -11   3   4      164.28      179.89      5.42 o 
 -10   3   4        9.27       12.16      1.69 o 
  -9   3   4       37.50       32.36      1.99 o 
  -8   3   4       49.60       56.13      2.09 o 
  -7   3   4      412.80      381.36      4.73 o 
  -6   3   4     3814.42     3809.40     27.41 o 
  -5   3   4     1332.97     1207.00     10.69 o 
  -4   3   4      882.52     1041.89      9.11 o 
  -3   3   4      879.63      767.50      6.99 o 
  -2   3   4     9395.70     9493.17     72.77 o 
  -1   3   4     2385.87     2376.76     19.52 o 
   0   3   4     1263.93     1232.92      9.30 o 
   1   3   4      164.65      170.67      2.45 o 
   2   3   4      196.60      216.66      2.72 o 
   3   3   4      628.51      631.38      6.90 o 
   4   3   4      316.51      286.85      3.91 o 
   5   3   4      699.56      699.19      6.71 o 
   6   3   4       73.51       59.78      1.44 o 
   7   3   4       28.11       31.43      1.06 o 
   8   3   4        0.14       -0.49      0.78 o 
   9   3   4        7.11       10.30      1.27 o 
  10   3   4        3.55        2.36      1.04 o 
  11   3   4        7.86        7.78      1.32 o 
  12   3   4        0.62        3.44      1.23 o 
  13   3   4        6.94        4.37      1.53 o 
  14   3   4        0.47        0.23      1.54 o 
 -16   4   4        2.07        1.37      2.75 o 
 -15   4   4       33.14       25.16      3.97 o 
 -14   4   4        0.41       -1.71      1.98 o 
 -13   4   4       66.68       68.50      4.37 o 
 -12   4   4       30.75       32.30      2.90 o 
 -11   4   4        4.59        3.68      1.52 o 
 -10   4   4      153.03      150.95      4.87 o 
  -9   4   4      328.75      310.93      5.00 o 
  -8   4   4      277.09      288.96      4.27 o 
  -7   4   4       28.99       23.17      1.45 o 
  -6   4   4        2.37        3.07      0.68 o 
  -5   4   4       42.14       31.44      1.41 o 
  -4   4   4     1028.48     1037.54      9.22 o 
  -3   4   4        2.29        0.64      0.43 o 
  -2   4   4     1006.40      997.98      8.67 o 
  -1   4   4       11.09       11.43      0.69 o 
   0   4   4       32.75       38.18      1.18 o 
   1   4   4        6.61        6.45      0.62 o 
   2   4   4       75.01       71.45      1.32 o 
   3   4   4        2.20        1.60      0.40 o 
   4   4   4      335.57      343.78      3.81 o 
   5   4   4      148.91      147.86      2.88 o 
   6   4   4        0.70        1.37      0.58 o 
   7   4   4       71.65       66.99      2.11 o 
   8   4   4        7.34        8.65      0.99 o 
   9   4   4        0.96       -0.78      0.78 o 
  10   4   4       13.06       15.77      1.52 o 
  11   4   4        1.46        1.46      1.14 o 
  12   4   4        0.54       -0.98      1.12 o 
  13   4   4        0.24       -0.99      1.39 o 
  14   4   4        3.27        4.74      1.71 o 
 -16   5   4        0.00       -2.51      2.51 o 
 -15   5   4       40.87       44.70      4.78 o 
 -14   5   4        2.78        3.06      2.04 o 
 -13   5   4        8.69        9.18      2.12 o 
 -12   5   4      183.39      180.88      6.32 o 
 -11   5   4       13.11       14.59      1.99 o 
 -10   5   4        0.24       -0.64      0.98 o 
  -9   5   4      194.42      180.65      4.00 o 
  -8   5   4      483.93      473.35      6.36 o 
  -7   5   4      124.00      117.87      3.07 o 
  -6   5   4       22.54       20.37      1.49 o 
  -5   5   4      789.49      836.71      8.37 o 
  -4   5   4      151.84      203.79      3.55 o 
  -3   5   4       70.69       78.27      1.78 o 
  -2   5   4      811.13      850.84      8.57 o 
  -1   5   4      142.21      151.61      2.36 o 
   0   5   4     2599.54     2704.95     19.36 o 
   1   5   4       74.71       87.46      1.70 o 
   2   5   4       74.79       72.01      1.52 o 
   3   5   4      131.19      139.80      2.03 o 
   4   5   4      372.52      349.79      4.58 o 
   5   5   4      119.50      121.52      2.63 o 
   6   5   4      133.13      122.50      2.47 o 
   7   5   4      296.02      281.12      4.15 o 
   8   5   4       39.73       46.68      2.03 o 
   9   5   4       40.51       40.84      2.07 o 
  10   5   4        2.80        3.36      1.15 o 
  11   5   4       13.20       15.10      1.66 o 
  12   5   4        4.06        7.36      1.47 o 
  13   5   4       16.88       25.68      2.59 o 
  14   5   4        3.02        6.56      2.14 o 
 -16   6   4        0.14        2.09      3.02 o 
 -15   6   4       37.37       42.40      4.05 o 
 -14   6   4        0.40       -1.04      1.88 o 
 -13   6   4       97.97       91.06      5.06 o 
 -12   6   4        1.22       -0.16      1.78 o 
 -11   6   4        8.37        7.50      1.59 o 
 -10   6   4       19.85       16.35      1.90 o 
  -9   6   4      543.30      494.65      6.89 o 
  -8   6   4      931.27      897.24      9.89 o 
  -7   6   4     2278.70     2352.39     21.03 o 
  -6   6   4       71.89       55.43      2.44 o 
  -5   6   4      123.80      125.93      2.65 o 
  -4   6   4      148.64      135.30      3.19 o 
  -3   6   4       24.84       33.42      1.22 o 
  -2   6   4     1148.98     1190.76      9.63 o 
  -1   6   4     3273.49     3476.10     23.60 o 
   0   6   4       47.83       45.59      1.40 o 
   1   6   4      120.09      107.50      1.87 o 
   2   6   4       97.69       91.58      1.94 o 
   3   6   4      453.59      478.98      4.79 o 
   4   6   4       56.28       41.13      1.18 o 
   5   6   4     1264.10     1230.40     10.26 o 
   6   6   4      606.01      617.78      6.72 o 
   7   6   4     1024.37     1031.81     12.61 o 
   8   6   4        1.62        1.43      1.08 o 
   9   6   4       10.43        9.85      1.49 o 
  10   6   4       91.67       79.20      2.98 o 
  11   6   4        0.63        1.81      1.22 o 
  12   6   4        8.85        7.61      1.56 o 
  13   6   4       53.29       74.23      3.50 o 
 -15   7   4        0.40        3.42      2.60 o 
 -14   7   4        4.26        2.98      2.52 o 
 -13   7   4       76.60       80.49      4.89 o 
 -12   7   4       68.47       59.34      4.01 o 
 -11   7   4       27.99       24.17      2.50 o 
 -10   7   4      258.33      251.51      5.71 o 
  -9   7   4       52.61       56.40      2.69 o 
  -8   7   4       42.20       38.18      2.15 o 
  -7   7   4       89.83       85.18      2.63 o 
  -6   7   4        0.80        0.25      0.62 o 
  -5   7   4      133.67      109.52      3.01 o 
  -4   7   4      847.83      903.59      8.75 o 
  -3   7   4       15.37        8.93      0.78 o 
  -2   7   4      307.20      295.87      3.56 o 
  -1   7   4      499.48      470.85      4.64 o 
   0   7   4      403.84      485.10      4.76 o 
   1   7   4      105.16      105.48      2.07 o 
   2   7   4      284.58      254.35      2.89 o 
   3   7   4      138.20      139.53      1.80 o 
   4   7   4       33.26       33.50      1.12 o 
   5   7   4      469.00      452.68      5.71 o 
   6   7   4      647.40      616.15      6.68 o 
   7   7   4      589.64      599.97      7.02 o 
   8   7   4      384.61      344.86      4.89 o 
   9   7   4      278.09      282.19      6.68 o 
  10   7   4       25.74       24.07      1.82 o 
  11   7   4       11.82       12.14      1.59 o 
  12   7   4       22.25       26.87      2.23 o 
  13   7   4        0.78       -1.40      1.40 o 
 -15   8   4        0.76        0.11      2.52 o 
 -14   8   4        6.55        7.52      2.44 o 
 -13   8   4        9.49       13.70      2.62 o 
 -12   8   4        0.76        5.48      1.99 o 
 -11   8   4      149.23      141.88      5.89 o 
 -10   8   4        1.67        0.94      1.36 o 
  -9   8   4      286.37      284.19      5.28 o 
  -8   8   4      300.83      309.49      5.95 o 
  -7   8   4        0.27        0.16      0.65 o 
  -6   8   4      190.02      198.70      3.76 o 
  -5   8   4      187.61      197.11      4.51 o 
  -4   8   4        3.85        3.12      0.60 o 
  -3   8   4      144.42      149.22      2.74 o 
  -2   8   4        0.27        0.79      0.55 o 
  -1   8   4       68.87       83.38      2.11 o 
   0   8   4      253.19      287.53      3.01 o 
   1   8   4        3.66       -0.06      0.45 o 
   2   8   4       51.78       56.10      1.23 o 
   3   8   4       25.46       27.83      1.06 o 
   4   8   4      390.95      409.05      5.02 o 
   5   8   4      515.22      489.07      6.12 o 
   6   8   4      349.27      368.61      5.73 o 
   7   8   4      371.37      364.61      6.02 o 
   8   8   4      134.30      122.63      2.86 o 
   9   8   4        5.15        3.83      1.35 o 
  10   8   4       10.61       10.68      1.47 o 
  11   8   4        4.37        2.09      1.30 o 
  12   8   4        1.98        3.65      1.39 o 
  13   8   4       63.26       72.85      4.00 o 
 -15   9   4        8.45        5.00      2.92 o 
 -14   9   4       35.16       45.03      4.31 o 
 -13   9   4       61.43       74.54      5.00 o 
 -12   9   4        4.02        0.67      2.32 o 
 -11   9   4       27.01       22.15      2.73 o 
 -10   9   4       15.38       25.68      2.57 o 
  -9   9   4       20.88       28.70      2.31 o 
  -8   9   4        9.81       11.92      1.63 o 
  -7   9   4       44.49       46.28      2.56 o 
  -6   9   4      681.82      669.67      8.29 o 
  -5   9   4      401.50      352.95      4.71 o 
  -4   9   4      648.03      601.59      6.94 o 
  -3   9   4      469.47      485.60      5.53 o 
  -2   9   4        3.26        1.55      0.50 o 
  -1   9   4      206.89      183.99      2.52 o 
   0   9   4      205.64      236.17      2.68 o 
   1   9   4       38.37       38.62      1.27 o 
   2   9   4        3.59        6.30      0.65 o 
   3   9   4       72.26       80.09      1.94 o 
   4   9   4       11.80        9.40      1.12 o 
   5   9   4       45.40       41.14      2.06 o 
   6   9   4      703.14      721.30      8.16 o 
   7   9   4        0.12        0.40      1.01 o 
   8   9   4       94.88      103.47      2.69 o 
   9   9   4       96.49       90.82      2.88 o 
  10   9   4       23.38       26.83      1.86 o 
  11   9   4        4.87        5.20      1.95 o 
  12   9   4        4.59        6.79      1.90 o 
  13   9   4       29.62       32.72      2.94 o 
 -15  10   4        0.53        1.50      4.31 o 
 -14  10   4       13.96        4.75      2.75 o 
 -13  10   4      141.70      143.90      6.77 o 
 -12  10   4        8.85        8.72      2.36 o 
 -11  10   4      221.35      221.23      7.55 o 
 -10  10   4      228.26      239.26      6.69 o 
  -9  10   4       32.39       25.43      2.27 o 
  -8  10   4        0.38       -0.26      1.17 o 
  -7  10   4      150.69      150.55      4.88 o 
  -6  10   4      138.11      124.81      4.44 o 
  -5  10   4      648.61      648.51      8.24 o 
  -4  10   4        1.68        1.88      0.58 o 
  -3  10   4      165.51      153.13      2.38 o 
  -2  10   4      272.75      256.72      4.67 o 
  -1  10   4       85.58      122.48      1.95 o 
   0  10   4      165.14      148.60      2.23 o 
   1  10   4     1714.56     1777.83     13.41 o 
   2  10   4      205.21      173.04      3.05 o 
   3  10   4       12.11       13.85      1.16 o 
   4  10   4       36.88       27.20      1.52 o 
   5  10   4      469.94      449.69      6.51 o 
   6  10   4      285.78      288.81      4.66 o 
   7  10   4        2.69        3.97      1.15 o 
   8  10   4      140.74      126.99      3.19 o 
   9  10   4       13.33       20.79      1.67 o 
  10  10   4        0.59        1.96      1.13 o 
  11  10   4        0.42       -1.34      1.38 o 
  12  10   4        7.79       11.27      2.09 o 
 -14  11   4        4.77        7.28      2.83 o 
 -13  11   4       26.59       26.45      3.44 o 
 -12  11   4       22.69       18.48      3.54 o 
 -11  11   4        0.71        3.94      2.05 o 
 -10  11   4        0.30        4.40      1.84 o 
  -9  11   4        0.00       -0.71      1.49 o 
  -8  11   4      147.62      161.90      7.86 o 
  -7  11   4      294.63      314.32      6.99 o 
  -6  11   4       98.61       87.69      3.89 o 
  -5  11   4      273.40      278.84      5.77 o 
  -4  11   4      504.65      507.66      8.06 o 
  -3  11   4      456.63      468.47      7.45 o 
  -2  11   4        0.18       -0.51      0.59 o 
  -1  11   4      118.64      104.48      2.44 o 
   0  11   4       96.55       95.41      2.62 o 
   1  11   4      272.48      251.90      3.85 o 
   2  11   4       62.58       60.51      2.13 o 
   3  11   4        9.74        7.85      1.08 o 
   4  11   4       30.60       23.77      1.89 o 
   5  11   4      590.98      590.51      8.51 o 
   6  11   4        1.23        0.41      1.16 o 
   7  11   4        0.06       -0.42      1.14 o 
   8  11   4        0.07       -0.32      1.53 o 
   9  11   4        1.19        0.81      0.97 o 
  10  11   4        0.68        1.44      1.39 o 
  11  11   4        1.21        0.07      1.52 o 
  12  11   4        0.01        1.02      1.68 o 
 -14  12   4       27.34       20.35      3.84 o 
 -13  12   4        1.89       -1.84      2.28 o 
 -12  12   4       15.67       24.11      3.47 o 
 -11  12   4       29.24       31.19      3.48 o 
 -10  12   4      536.98      543.10     10.82 o 
  -9  12   4       58.79       46.71      3.76 o 
  -8  12   4       11.88        7.83      2.12 o 
  -7  12   4       40.45       37.39      3.04 o 
  -6  12   4      258.89      249.07      5.92 o 
  -5  12   4        9.36       12.76      1.82 o 
  -4  12   4        9.98        8.79      1.61 o 
  -3  12   4       73.80       65.11      2.83 o 
  -2  12   4      164.93      156.86      3.64 o 
  -1  12   4       18.04       16.11      1.43 o 
   0  12   4      716.46      731.65      8.27 o 
   1  12   4      680.40      689.47      8.02 o 
   2  12   4      391.93      375.46      5.43 o 
   3  12   4       17.03       22.37      1.66 o 
   4  12   4        0.30        0.54      1.22 o 
   5  12   4       14.55       12.20      1.65 o 
   6  12   4       23.95       28.38      2.37 o 
   7  12   4       22.33       19.71      1.87 o 
   8  12   4       84.87       82.51      3.57 o 
   9  12   4       15.41       14.67      1.94 o 
  10  12   4        2.13        1.50      1.57 o 
  11  12   4        0.67       -0.56      1.56 o 
  12  12   4        0.12        9.57      9.57 o 
 -13  13   4       31.01       40.98      4.56 o 
 -12  13   4       60.05       58.06      5.17 o 
 -11  13   4       52.46       73.85      5.34 o 
 -10  13   4       29.22       29.49      3.49 o 
  -9  13   4      211.44      184.92      7.42 o 
  -8  13   4        3.68        4.90      1.98 o 
  -7  13   4        6.21        9.67      2.21 o 
  -6  13   4       66.97       47.81      3.71 o 
  -5  13   4      724.53      745.17     13.69 o 
  -4  13   4     1465.82     1435.92     21.49 o 
  -3  13   4      228.72      242.11      5.87 o 
  -2  13   4      101.57       99.49      3.47 o 
  -1  13   4      252.00      243.04      4.66 o 
   0  13   4      175.29      187.16      4.15 o 
   1  13   4       50.45       47.64      2.23 o 
   2  13   4      206.34      220.46      4.82 o 
   3  13   4      221.73      227.11      4.93 o 
   4  13   4      213.32      235.09      5.83 o 
   5  13   4       15.66       18.14      2.01 o 
   6  13   4        9.12        8.46      1.91 o 
   7  13   4      223.58      230.28      6.08 o 
   8  13   4        0.83        2.80      1.37 o 
   9  13   4        0.86        1.93      1.40 o 
  10  13   4       28.09       31.56      2.58 o 
  11  13   4       15.41       12.30      2.32 o 
 -13  14   4       14.89        9.46      3.32 o 
 -12  14   4       22.84       16.89      3.73 o 
 -11  14   4      183.23      192.35      8.44 o 
 -10  14   4       23.60       25.54      3.50 o 
  -9  14   4        2.21        4.58      2.19 o 
  -8  14   4        0.00        0.86      1.89 o 
  -7  14   4        1.00        0.74      1.77 o 
  -6  14   4       11.13        7.84      2.21 o 
  -5  14   4      217.64      238.24      7.88 o 
  -4  14   4      385.88      433.31      9.44 o 
  -3  14   4      115.02      125.93      6.66 o 
  -2  14   4      162.57      174.69      5.23 o 
  -1  14   4        1.11        0.65      1.12 o 
   0  14   4       32.05       28.29      2.05 o 
   1  14   4      134.13      145.14      4.20 o 
   2  14   4      264.50      232.03      6.05 o 
   3  14   4      400.65      343.30      7.05 o 
   4  14   4      153.46      139.08      7.37 o 
   5  14   4        4.61        4.18      1.53 o 
   6  14   4        3.99        4.40      1.60 o 
   7  14   4       16.27       18.36      2.33 o 
   8  14   4        0.01       -0.29      1.62 o 
   9  14   4       53.68       65.44      3.61 o 
  10  14   4        5.01        4.98      1.92 o 
 -12  15   4       69.86       76.50     10.47 o 
 -11  15   4       12.18        9.90      3.18 o 
 -10  15   4       79.93       76.56      5.78 o 
  -9  15   4        1.73        5.10      2.42 o 
  -8  15   4       24.81       20.26      3.05 o 
  -7  15   4       15.85       14.25      2.73 o 
  -6  15   4       47.23       41.68      4.67 o 
  -5  15   4        0.14       -0.79      2.02 o 
  -4  15   4      372.63      329.99     10.21 o 
  -3  15   4      270.95      247.57      8.74 o 
  -2  15   4       80.19       77.94      3.98 o 
  -1  15   4        0.03       -1.20      1.20 o 
   0  15   4       45.07       38.43      2.47 o 
   1  15   4      141.24      120.51      5.10 o 
   2  15   4      182.68      159.24      4.99 o 
   3  15   4        2.90        1.42      1.36 o 
   4  15   4       17.15       15.75      2.11 o 
   5  15   4       16.72       10.61      2.00 o 
   6  15   4        9.34       13.63      2.15 o 
   7  15   4       37.46       34.73      2.95 o 
   8  15   4        2.37       -0.93      1.64 o 
   9  15   4        2.81        0.13      1.88 o 
  10  15   4       78.80       90.21      5.47 o 
 -11  16   4       18.12       25.86      4.16 o 
 -10  16   4        0.20       -0.48      3.35 o 
  -9  16   4       75.08       78.63      5.53 o 
  -8  16   4       60.10       53.91      4.87 o 
  -7  16   4       75.87       62.48      6.13 o 
  -6  16   4       14.96       16.48      3.33 o 
  -5  16   4       38.75       37.48      4.13 o 
  -4  16   4       77.93       80.12      5.68 o 
  -3  16   4      160.61      181.85     10.78 o 
  -2  16   4       13.96        7.79      2.54 o 
  -1  16   4      163.95      164.61      6.16 o 
   0  16   4      154.70      159.45      4.72 o 
   1  16   4        4.84        6.86      1.54 o 
   2  16   4       20.74       14.84      2.18 o 
   3  16   4       27.95       24.72      3.61 o 
   4  16   4       14.21       10.82      2.09 o 
   5  16   4        6.70        3.20      1.76 o 
   6  16   4        6.88       11.73      2.54 o 
   7  16   4       66.18       66.10      4.08 o 
   8  16   4       29.73       38.01      3.58 o 
   9  16   4      125.50      157.70      6.87 o 
 -11  17   4        6.54        4.23      3.61 o 
 -10  17   4       15.95       14.36      4.16 o 
  -9  17   4        0.02        1.33      3.00 o 
  -8  17   4      108.41      119.31      8.26 o 
  -7  17   4        5.45        6.90      3.00 o 
  -6  17   4        6.00        5.29      2.81 o 
  -5  17   4       45.78       34.71      4.26 o 
  -4  17   4      449.57      472.66     15.22 o 
  -3  17   4        5.49       -0.46      3.38 o 
  -2  17   4       12.83        7.42      2.13 o 
  -1  17   4      106.28      105.68      5.78 o 
   0  17   4        7.36        6.30      1.83 o 
   1  17   4       14.32       21.57      2.15 o 
   2  17   4       38.42       39.91      4.29 o 
   3  17   4        2.38        1.39      1.76 o 
   4  17   4        9.46        6.02      2.69 o 
   5  17   4      228.86      239.91      9.19 o 
   6  17   4        0.24        1.78      1.75 o 
   7  17   4       65.28       79.45      4.54 o 
   8  17   4       13.51       20.27      3.09 o 
 -10  18   4       48.98       59.12      6.56 o 
  -9  18   4       63.09       70.31      6.97 o 
  -8  18   4       53.20       69.65      6.80 o 
  -7  18   4      132.56      144.94      9.22 o 
  -6  18   4       99.97      115.55      8.20 o 
  -5  18   4       36.47       36.37      4.52 o 
  -4  18   4       77.53       72.62      5.99 o 
  -3  18   4       97.35       94.62      6.70 o 
  -2  18   4       43.46       40.90      3.80 o 
  -1  18   4      104.66      129.41      5.92 o 
   0  18   4       58.41       60.01      4.40 o 
   1  18   4      178.35      176.90      6.59 o 
   2  18   4       87.31       95.17     10.62 o 
   3  18   4       13.63       14.88      2.56 o 
   4  18   4       32.48       36.12      3.54 o 
   5  18   4       45.77       61.15      4.40 o 
   6  18   4       20.84       12.40      2.53 o 
   7  18   4        3.69        0.35      2.01 o 
   8  18   4      101.45       99.82      5.93 o 
  -9  19   4        0.64        1.81      3.28 o 
  -8  19   4        1.24        0.25      3.21 o 
  -7  19   4        0.84        1.66      3.37 o 
  -6  19   4        3.39       -0.09      3.14 o 
  -5  19   4        8.18        7.35      3.66 o 
  -4  19   4       67.02       73.32      6.88 o 
  -3  19   4       15.72       15.98      3.08 o 
  -2  19   4        1.16       -1.04      2.09 o 
  -1  19   4       14.41       11.00      2.40 o 
   0  19   4        9.32        9.61      2.67 o 
   1  19   4      108.76       92.99      6.80 o 
   2  19   4       10.71       10.26      2.31 o 
   3  19   4        0.19       -1.63      1.63 o 
   4  19   4       28.21       30.83      3.45 o 
   5  19   4       38.23       40.31      3.68 o 
   6  19   4       66.66       71.04      4.56 o 
   7  19   4       32.69       26.04     12.22 o 
  -7  20   4       17.43       22.56      4.93 o 
  -6  20   4       16.08       13.01      4.31 o 
  -5  20   4       55.56       60.09      6.55 o 
  -4  20   4       93.20       97.16     11.28 o 
  -3  20   4       37.60       35.00      4.02 o 
  -2  20   4        0.38       -1.59      2.11 o 
  -1  20   4       71.78       68.49      4.45 o 
   0  20   4        2.53        4.38      2.32 o 
   1  20   4       15.72       13.49      2.83 o 
   2  20   4        0.12       -0.52      2.01 o 
   3  20   4        0.41       -0.37      2.32 o 
   4  20   4       33.67       26.58      3.34 o 
   5  20   4       48.06       40.68      3.82 o 
  -6  21   4       40.54       46.94      6.26 o 
  -5  21   4      127.07      146.75     14.58 o 
  -4  21   4       48.94       56.45      6.54 o 
  -3  21   4       56.72       66.00      6.97 o 
  -2  21   4       18.67       24.08      4.37 o 
  -1  21   4       10.85       23.26      3.05 o 
   0  21   4       12.50       19.27      3.26 o 
   1  21   4       25.29       29.04      3.51 o 
   2  21   4        4.93        4.68      2.42 o 
   3  21   4        5.42        1.98      3.58 o 
   4  21   4       10.47        5.74      2.67 o 
  -3  22   4       19.78       24.22      4.02 o 
  -2  22   4        1.72        2.76      2.64 o 
  -1  22   4        1.62       -0.12      2.28 o 
   0  22   4       98.03      110.67      6.34 o 
   1  22   4       10.11       13.47      3.07 o 
 -16   1   5       13.40       14.06      4.38 o 
 -15   1   5       19.97       14.13      3.49 o 
 -14   1   5        3.49        7.46      3.05 o 
 -13   1   5       13.30        9.13      2.95 o 
 -12   1   5      274.84      227.71      8.90 o 
 -11   1   5       22.16       25.83      3.00 o 
 -10   1   5      282.16      283.30      7.33 o 
  -9   1   5      135.45      124.70      5.00 o 
  -8   1   5        7.30       11.40      1.78 o 
  -7   1   5      167.65      117.03      4.81 o 
  -6   1   5      485.64      456.03      5.12 o 
  -5   1   5     1617.66     1643.87     13.54 o 
  -4   1   5      927.63      950.71      9.40 o 
  -3   1   5       79.11      122.77      2.99 o 
  -2   1   5       55.86       81.11      3.39 o 
  -1   1   5      115.57      103.10      2.87 o 
   0   1   5        8.56       13.93      0.72 o 
   1   1   5        0.02        0.69      0.33 o 
   2   1   5       93.05      107.32      1.91 o 
   3   1   5        1.15        2.85      0.57 o 
   4   1   5       24.42       27.09      1.02 o 
   5   1   5       34.80       38.91      1.76 o 
   6   1   5        0.98        1.93      1.05 o 
   7   1   5      110.12      101.47      5.21 o 
   8   1   5      112.03      112.79      6.55 o 
   9   1   5        8.23        5.03      1.47 o 
  10   1   5        6.16        6.85      2.82 o 
  11   1   5       61.37       62.02      3.29 o 
  12   1   5        1.52        3.36      1.44 o 
  13   1   5        0.21       -1.92      1.95 o 
 -16   2   5       55.53       65.08      6.24 o 
 -15   2   5       19.03       19.96      3.65 o 
 -14   2   5       60.08       63.09      5.33 o 
 -13   2   5       27.59       24.24      3.85 o 
 -12   2   5      142.19      150.63      7.10 o 
 -11   2   5      204.08      190.57      7.11 o 
 -10   2   5       71.72       60.65      3.79 o 
  -9   2   5      193.09      192.69      5.45 o 
  -8   2   5      748.01      718.83     11.19 o 
  -7   2   5      480.98      473.81      6.22 o 
  -6   2   5       16.96       17.84      1.22 o 
  -5   2   5     2057.16     1981.41     16.82 o 
  -4   2   5        7.55        3.76      0.81 o 
  -3   2   5        2.38        0.71      0.37 o 
  -2   2   5     2901.74     2891.06     25.40 o 
  -1   2   5      306.05      266.79      4.52 o 
   0   2   5      154.91      153.44      2.49 o 
   1   2   5     1403.91     1461.50     11.07 o 
   2   2   5       60.64       62.36      1.60 o 
   3   2   5        0.32        0.82      0.48 o 
   4   2   5        5.94        6.14      0.77 o 
   5   2   5      106.86       92.55      2.82 o 
   6   2   5        0.50       -1.00      1.00 o 
   7   2   5       43.94       38.46      3.85 o 
   8   2   5      221.80      199.68      7.69 o 
   9   2   5      131.49      120.96      4.92 o 
  10   2   5       14.66       11.69      1.66 o 
  11   2   5        3.48        2.60      1.86 o 
  12   2   5        0.99        2.73      1.52 o 
  13   2   5        1.51        0.83      1.67 o 
 -16   3   5       52.98       67.71      6.82 o 
 -15   3   5        4.54       -0.46      2.47 o 
 -14   3   5       66.25       52.72      4.76 o 
 -13   3   5       41.59       31.57      3.33 o 
 -12   3   5       80.63       71.40      5.33 o 
 -11   3   5        1.26        2.15      1.92 o 
 -10   3   5       37.13       27.14      2.74 o 
  -9   3   5       11.18       10.36      2.02 o 
  -8   3   5        5.12        7.97      1.70 o 
  -7   3   5       20.33       22.83      1.67 o 
  -6   3   5     1080.42     1137.79     10.64 o 
  -5   3   5      469.78      556.85      6.33 o 
  -4   3   5      150.35      168.83      3.19 o 
  -3   3   5      347.91      350.55      4.38 o 
  -2   3   5     2510.55     2603.79     21.54 o 
  -1   3   5       73.83       84.50      1.77 o 
   0   3   5       46.90       30.99      1.20 o 
   1   3   5       57.75       50.32      1.35 o 
   2   3   5       91.40      109.15      1.97 o 
   3   3   5       16.88       14.16      0.84 o 
   4   3   5       60.43       65.29      2.30 o 
   5   3   5       29.83       31.22      1.99 o 
   6   3   5       19.64       16.71      1.76 o 
   7   3   5       25.26       27.02      3.37 o 
   8   3   5        7.09        1.19      1.22 o 
   9   3   5       21.85       27.05      2.57 o 
  10   3   5       27.70       20.16      2.46 o 
  11   3   5        2.25        0.29      1.35 o 
  12   3   5       33.19       28.11      2.52 o 
  13   3   5        0.02       -1.69      2.06 o 
 -16   4   5        1.13        2.22      2.96 o 
 -15   4   5       12.37       13.20      3.23 o 
 -14   4   5        2.73       10.57      4.14 o 
 -13   4   5        6.55        8.43      2.46 o 
 -12   4   5       50.54       60.13      5.12 o 
 -11   4   5      389.86      374.14     12.06 o 
 -10   4   5        7.74        4.67      1.75 o 
  -9   4   5        9.39        7.76      1.57 o 
  -8   4   5      108.76       98.82      4.09 o 
  -7   4   5       14.21       16.97      1.67 o 
  -6   4   5     1214.87     1198.25     12.31 o 
  -5   4   5      177.73      147.59      2.62 o 
  -4   4   5      133.75      182.20      2.63 o 
  -3   4   5       97.12       62.37      1.91 o 
  -2   4   5      112.33      154.34      3.03 o 
  -1   4   5     1760.12     1691.81     14.91 o 
   0   4   5     1096.23     1143.79     10.22 o 
   1   4   5        2.00        1.77      0.47 o 
   2   4   5       48.70       41.78      1.44 o 
   3   4   5        1.18        1.12      0.35 o 
   4   4   5       28.90       33.07      2.02 o 
   5   4   5        6.68       10.42      1.45 o 
   6   4   5       83.32       80.14      3.75 o 
   7   4   5       76.27       72.18      5.30 o 
   8   4   5        3.74        1.00      1.24 o 
   9   4   5       32.46       32.61      3.03 o 
  10   4   5        6.04        0.09      1.67 o 
  11   4   5        9.50       12.50      2.93 o 
  12   4   5        1.96        2.82      1.92 o 
  13   4   5       31.16       36.98      3.82 o 
 -16   5   5       45.46       48.14      5.38 o 
 -15   5   5        2.71        3.15      2.51 o 
 -14   5   5        1.12        1.48      2.46 o 
 -13   5   5      158.48      146.39      6.95 o 
 -12   5   5       57.73       58.26      4.32 o 
 -11   5   5        6.88        3.46      1.89 o 
 -10   5   5      114.85      118.76      4.93 o 
  -9   5   5       95.58       89.16      4.19 o 
  -8   5   5      929.13      949.93     13.31 o 
  -7   5   5      123.97      112.66      4.04 o 
  -6   5   5     2283.93     2207.90     22.06 o 
  -5   5   5     1334.85     1318.91     13.70 o 
  -4   5   5       59.18       67.49      1.76 o 
  -3   5   5      237.03      260.91      3.32 o 
  -2   5   5      742.81      797.34      8.79 o 
  -1   5   5      314.70      326.26      3.65 o 
   0   5   5      405.17      427.92      5.33 o 
   1   5   5       42.09       35.99      1.48 o 
   2   5   5       25.25       22.56      1.04 o 
   3   5   5        4.39        4.35      0.60 o 
   4   5   5      770.05      809.67      9.65 o 
   5   5   5      145.65      146.77      4.62 o 
   6   5   5        0.12        2.46      1.79 o 
   7   5   5        0.34       -0.29      0.99 o 
   8   5   5      235.65      237.34      6.42 o 
   9   5   5        9.49       13.13      2.21 o 
  10   5   5       21.43        9.23      2.34 o 
  11   5   5        0.48        0.98      1.77 o 
  12   5   5        6.66        2.52      2.32 o 
  13   5   5        6.25        7.28      2.69 o 
 -15   6   5        0.42       -0.20      2.44 o 
 -14   6   5       13.70       14.80      3.11 o 
 -13   6   5        5.48       -0.13      2.03 o 
 -12   6   5      189.44      179.12      7.38 o 
 -11   6   5        1.68       -1.33      1.62 o 
 -10   6   5       18.16       19.73      2.54 o 
  -9   6   5        1.26        2.06      1.38 o 
  -8   6   5      105.95       94.18      3.86 o 
  -7   6   5      127.57      121.65      4.96 o 
  -6   6   5      163.39      157.62      4.32 o 
  -5   6   5       31.81       22.73      1.46 o 
  -4   6   5        1.37        0.45      0.54 o 
  -3   6   5       44.72       49.94      2.15 o 
  -2   6   5       31.39       37.60      1.51 o 
  -1   6   5      321.06      318.02      3.76 o 
   0   6   5      290.43      321.85      3.80 o 
   1   6   5       11.47       15.39      0.92 o 
   2   6   5      102.69      110.26      1.91 o 
   3   6   5      233.48      238.44      3.13 o 
   4   6   5      327.20      320.72      5.47 o 
   5   6   5      408.00      405.07      8.89 o 
   6   6   5       17.04       25.66      2.26 o 
   7   6   5      196.62      206.95      5.30 o 
   8   6   5       12.95       11.33      2.51 o 
   9   6   5       59.00       56.61      3.86 o 
  10   6   5       12.00       11.69      2.40 o 
  11   6   5        0.06       -0.21      1.82 o 
  12   6   5       14.43       23.26      3.05 o 
  13   6   5        1.32        0.89      2.25 o 
 -15   7   5        1.29        0.64      2.33 o 
 -14   7   5        9.85        7.16      2.54 o 
 -13   7   5        4.74        7.15      2.58 o 
 -12   7   5       11.24       16.05      2.81 o 
 -11   7   5       35.29       30.11      3.50 o 
 -10   7   5      211.52      215.21      7.41 o 
  -9   7   5        4.41        2.90      1.35 o 
  -8   7   5       71.09       64.33      3.31 o 
  -7   7   5     1533.44     1537.56     18.60 o 
  -6   7   5     1405.17     1429.77     18.45 o 
  -5   7   5      674.21      609.75      8.22 o 
  -4   7   5       13.31        6.11      0.89 o 
  -3   7   5       63.22       67.44      1.98 o 
  -2   7   5      592.09      580.91      5.87 o 
  -1   7   5      125.60      102.07      2.14 o 
   0   7   5      174.68      183.28      2.67 o 
   1   7   5       20.26       17.18      1.02 o 
   2   7   5      204.81      198.29      2.82 o 
   3   7   5        2.10        2.80      0.75 o 
   4   7   5       30.56       34.08      2.37 o 
   5   7   5      667.97      655.80     10.09 o 
   6   7   5      511.42      475.00      7.57 o 
   7   7   5        9.08       10.46      1.73 o 
   8   7   5        4.14        7.15      1.91 o 
   9   7   5        1.58        4.40      1.15 o 
  10   7   5       11.09       10.36      2.18 o 
  11   7   5        2.72        2.55      1.92 o 
  12   7   5        2.32        2.96      2.13 o 
 -15   8   5        6.26        6.43      3.18 o 
 -14   8   5        2.89        8.78      2.85 o 
 -13   8   5        0.15        1.80      2.19 o 
 -12   8   5        5.94        4.35      2.35 o 
 -11   8   5       17.55       33.31      3.70 o 
 -10   8   5      265.66      282.05     10.38 o 
  -9   8   5      300.53      254.19      7.17 o 
  -8   8   5       76.89       70.37      4.34 o 
  -7   8   5       54.12       61.21      3.64 o 
  -6   8   5        1.81        0.16      1.18 o 
  -5   8   5      100.98       97.50      4.17 o 
  -4   8   5      287.28      255.88      3.84 o 
  -3   8   5      158.35      162.42      3.18 o 
  -2   8   5      121.36      120.73      2.46 o 
  -1   8   5       67.64       64.72      2.15 o 
   0   8   5       18.90       24.95      1.22 o 
   1   8   5        1.75        1.26      0.61 o 
   2   8   5       56.93       60.19      2.23 o 
   3   8   5       31.78       28.17      1.69 o 
   4   8   5       84.67       77.02      3.53 o 
   5   8   5      139.10      140.04      3.03 o 
   6   8   5       74.21       63.36      3.62 o 
   7   8   5       99.33      102.96      3.80 o 
   8   8   5        9.82        9.00      1.83 o 
   9   8   5        0.01       -0.35      1.09 o 
  10   8   5        6.00        7.50      1.49 o 
  11   8   5       36.02       44.81      3.72 o 
  12   8   5       19.17       26.51      5.10 o 
 -15   9   5       43.38       49.32      5.07 o 
 -14   9   5       53.51       54.91      5.27 o 
 -13   9   5      167.88      161.75      8.39 o 
 -12   9   5        8.93       13.17      3.18 o 
 -11   9   5       16.84       15.93      3.06 o 
 -10   9   5       60.88       62.56      4.77 o 
  -9   9   5       45.37       45.98      3.99 o 
  -8   9   5       46.26       55.14      4.04 o 
  -7   9   5      182.11      176.51      5.76 o 
  -6   9   5       53.81       40.20      3.01 o 
  -5   9   5        0.34        1.66      1.36 o 
  -4   9   5      618.01      593.48      8.45 o 
  -3   9   5     1014.86     1050.70     10.38 o 
  -2   9   5      780.39      754.01      7.72 o 
  -1   9   5      127.94      138.12      3.45 o 
   0   9   5       42.40       28.83      1.53 o 
   1   9   5       17.31       11.22      1.06 o 
   2   9   5      281.07      267.08      6.28 o 
   3   9   5      387.39      397.46      6.74 o 
   4   9   5      602.86      602.73      7.52 o 
   5   9   5       63.17       62.69      3.61 o 
   6   9   5      596.20      575.99     10.09 o 
   7   9   5        3.21        2.11      1.98 o 
   8   9   5        9.81        7.12      1.34 o 
   9   9   5       11.34       11.85      1.97 o 
  10   9   5        0.26        0.05      1.46 o 
  11   9   5       92.41       88.20      6.66 o 
  12   9   5        8.95        8.43      2.59 o 
 -14  10   5        0.25        1.21      2.63 o 
 -13  10   5      104.22       75.24      7.62 o 
 -12  10   5       84.39       77.17      5.82 o 
 -11  10   5        3.64        1.36      3.00 o 
 -10  10   5       74.42       83.31      5.50 o 
  -9  10   5      271.40      253.89      9.90 o 
  -8  10   5       75.13       79.58      6.79 o 
  -7  10   5       26.38       18.79      2.34 o 
  -6  10   5      247.33      246.12      6.43 o 
  -5  10   5      243.21      224.94      8.28 o 
  -4  10   5      643.39      635.59     10.74 o 
  -3  10   5      323.79      318.39      6.52 o 
  -2  10   5      487.50      476.14      6.47 o 
  -1  10   5        0.25        0.22      0.89 o 
   0  10   5       52.71       52.01      2.27 o 
   1  10   5      226.27      207.80      4.63 o 
   2  10   5       46.93       42.29      2.47 o 
   3  10   5      415.00      394.76      5.74 o 
   4  10   5      386.50      383.19      6.70 o 
   5  10   5      255.75      239.53      5.88 o 
   6  10   5      486.12      469.92      8.64 o 
   7  10   5        9.79       12.49      1.89 o 
   8  10   5       26.54       23.90      2.05 o 
   9  10   5        0.06       -0.66      1.10 o 
  10  10   5        5.36        3.95      1.64 o 
  11  10   5        6.38        4.44      2.44 o 
  12  10   5        3.20        2.34      3.37 o 
 -14  11   5       66.01       60.97      9.76 o 
 -13  11   5        0.01       -1.11      2.22 o 
 -12  11   5      254.32      262.69     10.22 o 
 -11  11   5        4.26        7.07      2.65 o 
 -10  11   5      176.12      184.01      8.30 o 
  -9  11   5      182.82      165.71      8.40 o 
  -8  11   5       56.83       47.93      4.58 o 
  -7  11   5       70.41       69.77      5.19 o 
  -6  11   5      580.15      551.60     11.96 o 
  -5  11   5        1.50        7.68      1.95 o 
  -4  11   5     1275.32     1201.85     17.03 o 
  -3  11   5       15.59       17.13      2.00 o 
  -2  11   5       15.54       23.34      1.96 o 
  -1  11   5        9.43        9.74      1.38 o 
   0  11   5        0.31        0.01      1.00 o 
   1  11   5      226.21      209.00      7.26 o 
   2  11   5      424.08      398.87      5.33 o 
   3  11   5      940.85      935.40     12.87 o 
   4  11   5        4.30        1.85      1.36 o 
   5  11   5      198.14      188.71      5.19 o 
   6  11   5      153.33      159.65      4.24 o 
   7  11   5        0.15        1.18      1.08 o 
   8  11   5       16.42       12.72      2.61 o 
   9  11   5       63.28       60.71      4.17 o 
  10  11   5        0.88        0.86      1.52 o 
  11  11   5        4.05        2.07      2.17 o 
 -13  12   5        0.03       -0.73      2.52 o 
 -12  12   5        0.71        1.70      2.62 o 
 -11  12   5        9.32        5.37      2.42 o 
 -10  12   5       33.67       31.46      4.16 o 
  -9  12   5       15.42       16.87      3.50 o 
  -8  12   5       49.81       48.45      4.93 o 
  -7  12   5       88.10       87.85      6.37 o 
  -6  12   5        2.77        5.56      1.41 o 
  -5  12   5      265.69      297.74      8.47 o 
  -4  12   5       51.36       59.10      3.88 o 
  -3  12   5        0.41        3.03      1.60 o 
  -2  12   5      543.83      534.11      9.26 o 
  -1  12   5       24.66       26.35      1.36 o 
   0  12   5        7.77        9.80      1.01 o 
   1  12   5       13.74        6.55      1.89 o 
   2  12   5      119.75      142.67      3.99 o 
   3  12   5      217.40      192.81      6.04 o 
   4  12   5        0.01       -1.08      1.20 o 
   5  12   5       26.39       29.30      2.96 o 
   6  12   5        3.08        5.93      1.19 o 
   7  12   5        0.98        1.41      1.10 o 
   8  12   5       13.54       15.02      1.94 o 
   9  12   5        0.00        0.13      1.34 o 
  10  12   5        0.11       -0.38      1.43 o 
  11  12   5        6.51        5.81      2.48 o 
 -13  13   5        2.13        8.59      3.56 o 
 -12  13   5        0.30       -3.04      3.68 o 
 -11  13   5       14.87       19.90      3.98 o 
 -10  13   5       99.47      105.65      7.49 o 
  -9  13   5        7.43        9.92      3.02 o 
  -8  13   5      169.10      192.72     13.89 o 
  -7  13   5       58.46       50.66      5.19 o 
  -6  13   5      290.04      288.61      9.73 o 
  -5  13   5       19.68       21.58      2.09 o 
  -4  13   5       68.51       60.97      2.89 o 
  -3  13   5      603.48      567.40      9.45 o 
  -2  13   5        8.09        6.30      1.43 o 
  -1  13   5        7.99        7.69      1.38 o 
   0  13   5      148.97      119.96      3.96 o 
   1  13   5       23.98       16.18      1.65 o 
   2  13   5      417.00      345.25      7.33 o 
   3  13   5        1.27        0.54      0.86 o 
   4  13   5      231.15      226.71      5.03 o 
   5  13   5        1.71        3.20      1.28 o 
   6  13   5       37.48       37.06      3.10 o 
   7  13   5       53.98       71.07      3.32 o 
   8  13   5        0.01       -0.32      1.33 o 
   9  13   5        0.64       -1.24      1.50 o 
  10  13   5        5.83        9.11      2.51 o 
 -12  14   5        1.90        4.97      3.41 o 
 -11  14   5       58.82       59.81      6.14 o 
 -10  14   5      163.00      177.63     12.04 o 
  -9  14   5      166.41      157.69     11.12 o 
  -8  14   5        9.93       11.74      2.99 o 
  -7  14   5        7.68        5.91      2.76 o 
  -6  14   5      108.65       99.91      6.70 o 
  -5  14   5      155.52      141.37      8.44 o 
  -4  14   5      578.40      560.91     10.86 o 
  -3  14   5      458.56      433.04     11.43 o 
  -2  14   5       32.94       25.23      3.05 o 
  -1  14   5      152.72      137.11      4.84 o 
   0  14   5       48.42       45.00      2.77 o 
   1  14   5       77.08       89.76      5.11 o 
   2  14   5       11.09        6.38      1.19 o 
   3  14   5        0.00        0.71      1.09 o 
   4  14   5      120.95      102.88      5.47 o 
   5  14   5        3.39        1.63      1.63 o 
   6  14   5       60.24       62.10      3.36 o 
   7  14   5        0.17        2.08      1.96 o 
   8  14   5       30.33       26.08      2.41 o 
   9  14   5       43.15       50.20      4.14 o 
  10  14   5        3.20        0.83      2.29 o 
 -12  15   5        8.15        9.47      4.08 o 
 -11  15   5        9.28        8.64      5.75 o 
 -10  15   5       46.98       45.36      5.52 o 
  -9  15   5       18.23       17.30      4.07 o 
  -8  15   5       35.58       36.04      4.80 o 
  -7  15   5        0.03        0.04      2.14 o 
  -6  15   5       13.16        5.78      2.78 o 
  -5  15   5       12.91       10.10      3.11 o 
  -4  15   5       82.26       68.86      4.20 o 
  -3  15   5       15.63       16.60      4.10 o 
  -2  15   5       23.42       18.31      2.23 o 
  -1  15   5      187.39      183.12      4.82 o 
   0  15   5       62.24       62.29      2.35 o 
   1  15   5      207.64      200.10      4.73 o 
   2  15   5       33.70       33.40      2.19 o 
   3  15   5      165.45      156.54      4.44 o 
   4  15   5        0.68        0.19      1.11 o 
   5  15   5        0.79        1.07      1.38 o 
   6  15   5        9.96        6.86      1.61 o 
   7  15   5       25.21       38.38      2.82 o 
   8  15   5       15.76       14.31      2.23 o 
   9  15   5        0.04        0.20      2.12 o 
 -11  16   5       20.30       33.02      5.93 o 
 -10  16   5       71.64       91.56      9.78 o 
  -9  16   5       18.67       18.69      4.20 o 
  -8  16   5        5.78        4.09      2.99 o 
  -7  16   5        7.97        8.03      3.06 o 
  -6  16   5        0.08       -2.36      2.36 o 
  -5  16   5       12.81       16.60      5.04 o 
  -4  16   5        4.51        4.19      2.15 o 
  -3  16   5       57.64       61.13      2.57 o 
  -2  16   5       31.38       32.47      2.06 o 
  -1  16   5        9.06        6.72      2.43 o 
   0  16   5       31.88       27.95      2.12 o 
   1  16   5        0.46       -0.59      1.21 o 
   2  16   5       18.47       10.81      2.61 o 
   3  16   5       25.40       24.29      2.21 o 
   4  16   5       11.43        8.30      1.77 o 
   5  16   5        8.87       12.10      1.87 o 
   6  16   5        6.15        7.39      2.29 o 
   7  16   5        4.86        4.61      1.80 o 
   8  16   5       56.59       64.05      3.92 o 
 -10  17   5       49.53       53.04      7.10 o 
  -9  17   5        2.63        6.14      3.48 o 
  -8  17   5      109.01      112.47      8.29 o 
  -7  17   5       42.09       56.54      7.28 o 
  -6  17   5      171.31      192.81     12.75 o 
  -5  17   5       97.32      113.82      8.82 o 
  -4  17   5        4.66        7.16      1.34 o 
  -3  17   5       53.65       56.14      2.83 o 
  -2  17   5        1.55        1.76      1.21 o 
  -1  17   5       14.50        8.51      1.94 o 
   0  17   5       20.86       22.19      4.04 o 
   1  17   5       14.48       15.66      1.94 o 
   2  17   5      246.95      237.87      7.11 o 
   3  17   5      112.73      103.19      4.15 o 
   4  17   5       41.23       43.87      2.98 o 
   5  17   5       21.88       22.77      3.01 o 
   6  17   5       62.97       65.72      3.79 o 
   7  17   5       55.22       58.21      4.63 o 
  -9  18   5        5.90       10.41      5.46 o 
  -8  18   5       12.96       15.57      4.82 o 
  -7  18   5        1.91       -1.38      3.75 o 
  -6  18   5       17.84       10.28      3.87 o 
  -5  18   5       17.50       28.36      6.08 o 
  -4  18   5        1.18       -0.55      1.25 o 
  -3  18   5       13.99       14.22      2.30 o 
  -2  18   5       14.63       13.20      4.04 o 
  -1  18   5       44.35       49.25      4.48 o 
   0  18   5        5.04        3.96      2.38 o 
   1  18   5       43.22       44.88      3.25 o 
   2  18   5      117.66      115.59      6.65 o 
   3  18   5        3.85        7.12      1.76 o 
   4  18   5       11.21       15.41      2.19 o 
   5  18   5       38.78       46.65      4.26 o 
   6  18   5       39.14       44.75      3.21 o 
  -8  19   5        2.38        5.59      4.35 o 
  -7  19   5      253.87      275.04     18.35 o 
  -6  19   5       10.07       10.34      4.53 o 
  -5  19   5       37.56       36.56      7.13 o 
  -4  19   5        6.07        4.17      2.36 o 
  -3  19   5       19.42       19.14      2.27 o 
  -2  19   5       85.88       90.87      4.12 o 
  -1  19   5        7.19        7.34      3.13 o 
   0  19   5        8.83       12.70      2.62 o 
   1  19   5       38.74       39.18      3.75 o 
   2  19   5        1.30        0.69      1.55 o 
   3  19   5       54.68       53.07      3.63 o 
   4  19   5        6.74        8.53      2.13 o 
   5  19   5       31.40       23.86      2.86 o 
  -7  20   5        0.97       -2.33      3.61 o 
  -6  20   5       80.94       77.38      8.80 o 
  -5  20   5        4.72        5.66      3.76 o 
  -4  20   5       73.00       74.67      5.86 o 
  -3  20   5      150.42      164.88      7.99 o 
  -2  20   5       26.44       16.29      3.48 o 
  -1  20   5        0.08        2.17      1.65 o 
   0  20   5       23.31       19.79      2.64 o 
   1  20   5        1.92        5.48      3.17 o 
   2  20   5       24.38       16.45      2.42 o 
   3  20   5        1.25        3.34      1.94 o 
   4  20   5        0.94       -1.01      1.96 o 
  -5  21   5       11.63       22.32     10.10 o 
  -4  21   5        6.13        7.83      3.07 o 
  -3  21   5        2.90        6.37      3.23 o 
  -2  21   5        0.37        2.88      2.89 o 
  -1  21   5       22.68       33.63      4.45 o 
   0  21   5       39.98       54.65      5.42 o 
   1  21   5       45.15       42.19      4.70 o 
   2  21   5        6.43        2.82      3.84 o 
 -16   0   6        0.01       -3.99      3.99 o 
 -15   0   6        0.77        5.97      4.84 o 
 -14   0   6       11.22       31.80      7.71 o 
 -13   0   6       22.23       23.62      5.44 o 
 -12   0   6      148.48      153.54     11.26 o 
 -11   0   6      557.49      551.02     18.04 o 
 -10   0   6       18.89       10.90      3.38 o 
  -9   0   6      215.29      213.40      7.97 o 
  -8   0   6      686.97      658.62     14.70 o 
  -7   0   6      650.19      651.92     13.58 o 
  -6   0   6     1180.42     1142.25     20.49 o 
  -5   0   6      155.29      153.89      4.76 o 
  -4   0   6       52.78       38.47      1.97 o 
  -3   0   6     1837.06     1869.72     32.32 o 
  -2   0   6      145.50      130.36      4.97 o 
  -1   0   6        1.82        2.44      1.21 o 
   0   0   6      110.16      154.41      3.40 o 
   1   0   6       42.63       50.40      2.72 o 
   2   0   6       40.81       35.88      2.31 o 
   3   0   6      191.85      206.61      4.01 o 
   4   0   6      273.27      295.83      5.29 o 
   5   0   6       30.68       32.54      4.69 o 
   6   0   6        2.41       18.87      3.26 o 
   7   0   6       11.12        3.97      2.55 o 
   8   0   6        2.08       -0.23      2.24 o 
   9   0   6      361.37      312.16     11.85 o 
  10   0   6        0.82        2.39      3.45 o 
  11   0   6       25.26       31.86      6.19 o 
  12   0   6        0.06        8.97      7.71 o 
 -16   1   6       58.15       60.72      5.87 o 
 -15   1   6        0.88        2.59      2.99 o 
 -14   1   6        4.64        5.14      3.56 o 
 -13   1   6        0.02       -2.09      2.09 o 
 -12   1   6       51.62       45.89      7.44 o 
 -11   1   6        3.71        2.49      2.23 o 
 -10   1   6       96.46       86.40      5.75 o 
  -9   1   6      310.85      307.38      6.96 o 
  -8   1   6       22.29       23.73      2.68 o 
  -7   1   6      459.41      437.27      6.39 o 
  -6   1   6      783.44      738.58      8.22 o 
  -5   1   6      470.31      469.23      5.94 o 
  -4   1   6       17.81       19.91      1.14 o 
  -3   1   6       14.53       20.31      1.21 o 
  -2   1   6      396.86      406.31      9.63 o 
  -1   1   6       78.57       59.73      1.72 o 
   0   1   6      312.17      326.28      3.85 o 
   1   1   6      636.78      626.07      6.24 o 
   2   1   6      461.42      496.51      4.76 o 
   3   1   6      291.52      244.49      3.30 o 
   4   1   6       49.56       54.17      1.73 o 
   5   1   6       94.83       79.61      4.36 o 
   6   1   6        0.00       -1.32      1.32 o 
   7   1   6        2.01       -1.64      1.64 o 
   8   1   6      188.35      141.89      6.78 o 
   9   1   6        0.44        1.32      2.03 o 
  10   1   6        0.02       -1.81      1.81 o 
  11   1   6        3.95        6.11      2.95 o 
  12   1   6        1.78       -1.43      2.18 o 
 -16   2   6       17.16       13.77      3.55 o 
 -15   2   6        1.06        2.79      2.57 o 
 -14   2   6        6.00        4.11      2.89 o 
 -13   2   6        2.81        2.70      2.51 o 
 -12   2   6       10.84       10.36      2.85 o 
 -11   2   6      269.21      272.17      8.76 o 
 -10   2   6      201.19      176.54      6.50 o 
  -9   2   6      294.58      302.95      6.90 o 
  -8   2   6       26.92       31.02      2.47 o 
  -7   2   6      198.96      217.77      3.87 o 
  -6   2   6      168.90      174.13      3.40 o 
  -5   2   6      800.04      808.74      9.30 o 
  -4   2   6      425.51      437.08      6.27 o 
  -3   2   6      549.05      564.38      7.12 o 
  -2   2   6      529.30      577.62      7.40 o 
  -1   2   6      258.90      282.95      4.60 o 
   0   2   6       14.52       11.96      1.17 o 
   1   2   6      700.83      723.24      7.16 o 
   2   2   6       41.67       31.68      1.28 o 
   3   2   6      686.11      725.30      6.80 o 
   4   2   6      126.75      127.25      2.84 o 
   5   2   6       63.60       80.61      4.15 o 
   6   2   6       17.55       30.61      3.39 o 
   7   2   6       42.82       56.94      4.83 o 
   8   2   6       51.21       33.93      4.03 o 
   9   2   6       35.40       22.76      3.65 o 
  10   2   6        0.55       -0.72      2.80 o 
  11   2   6        0.53        2.35      3.16 o 
  12   2   6        2.49        0.41      2.66 o 
 -16   3   6      108.79       99.66      7.07 o 
 -15   3   6       34.64       29.90      4.19 o 
 -14   3   6        5.16       10.60      3.18 o 
 -13   3   6        1.52       -0.74      2.25 o 
 -12   3   6       21.39       33.78      4.09 o 
 -11   3   6      202.90      210.32      7.83 o 
 -10   3   6       89.71       90.41      6.06 o 
  -9   3   6       30.50       55.59      3.57 o 
  -8   3   6      157.73      170.50      4.97 o 
  -7   3   6      389.87      361.06      6.18 o 
  -6   3   6       48.14       63.46      2.38 o 
  -5   3   6       43.84       37.26      1.77 o 
  -4   3   6      345.80      355.39      4.64 o 
  -3   3   6      214.96      239.89      4.99 o 
  -2   3   6      106.34      122.59      3.13 o 
  -1   3   6       10.73        5.72      0.65 o 
   0   3   6      844.04      887.78      8.97 o 
   1   3   6      716.52      765.18      7.67 o 
   2   3   6      131.58      129.49      2.58 o 
   3   3   6      167.20      167.69      3.59 o 
   4   3   6       10.03        7.89      1.32 o 
   5   3   6        7.17        3.85      1.77 o 
   6   3   6       12.60       13.63      2.64 o 
   7   3   6       92.80       69.57      5.14 o 
   8   3   6        2.38        5.19      2.43 o 
   9   3   6       29.05       28.57      4.03 o 
  10   3   6        0.11       -0.99      2.99 o 
  11   3   6        0.14       -1.43      2.12 o 
  12   3   6        0.04        3.29      2.69 o 
 -15   4   6        0.96        1.54      2.46 o 
 -14   4   6        3.77        3.55      2.60 o 
 -13   4   6       36.26       36.99      4.02 o 
 -12   4   6       33.78       25.84      3.68 o 
 -11   4   6       19.25       20.95      3.30 o 
 -10   4   6       83.66       87.99      5.42 o 
  -9   4   6        6.50        5.92      1.56 o 
  -8   4   6       41.66       47.66      2.92 o 
  -7   4   6      103.09      101.19      3.98 o 
  -6   4   6        1.30        0.04      0.67 o 
  -5   4   6      862.09      877.76     10.37 o 
  -4   4   6      725.72      746.48      7.94 o 
  -3   4   6      195.89      219.34      3.55 o 
  -2   4   6        1.18        3.22      0.71 o 
  -1   4   6      156.31      166.11      2.95 o 
   0   4   6      116.18      123.39      2.42 o 
   1   4   6      237.41      238.47      3.62 o 
   2   4   6       69.92       71.69      2.05 o 
   3   4   6       33.55       31.80      1.34 o 
   4   4   6      370.03      357.46      6.07 o 
   5   4   6       88.80       97.85      4.87 o 
   6   4   6       33.83       31.06      3.77 o 
   7   4   6       69.23       63.47      5.16 o 
   8   4   6        1.77        5.00      2.59 o 
   9   4   6       32.46       36.41      4.40 o 
  10   4   6       23.79       16.21      3.71 o 
  11   4   6        9.27        7.25      3.05 o 
  12   4   6        2.89        2.31      2.72 o 
 -15   5   6        2.89        4.82      3.09 o 
 -14   5   6        1.14        2.57      2.50 o 
 -13   5   6       14.46       10.58      3.14 o 
 -12   5   6       25.97       41.34      4.03 o 
 -11   5   6      201.21      210.84      9.44 o 
 -10   5   6      372.69      367.81      9.92 o 
  -9   5   6       75.34       72.42      4.34 o 
  -8   5   6       79.25       77.96      3.68 o 
  -7   5   6      476.65      463.55      8.56 o 
  -6   5   6      142.41      141.49      3.92 o 
  -5   5   6     1045.16     1016.22     11.71 o 
  -4   5   6       18.27       26.56      1.60 o 
  -3   5   6      246.02      290.19      4.38 o 
  -2   5   6      622.52      668.06      7.58 o 
  -1   5   6      178.31      177.67      3.27 o 
   0   5   6      499.40      487.67      5.72 o 
   1   5   6      152.49      158.95      2.76 o 
   2   5   6      267.80      262.89      3.57 o 
   3   5   6      108.70      102.24      2.69 o 
   4   5   6      285.01      281.82      5.78 o 
   5   5   6      150.27      147.31      5.52 o 
   6   5   6      112.11       98.83      6.54 o 
   7   5   6       35.59       45.47      7.07 o 
   8   5   6        0.01        0.20      2.30 o 
   9   5   6        0.49        2.95      2.74 o 
  10   5   6        0.75       -2.99      2.99 o 
  11   5   6       16.75       13.08      3.84 o 
  12   5   6        0.00       -0.10      2.66 o 
 -15   6   6       31.09       41.14      4.78 o 
 -14   6   6       86.68       82.53      6.08 o 
 -13   6   6       50.26       55.98      4.89 o 
 -12   6   6       58.53       77.72      5.27 o 
 -11   6   6       10.85       19.15      2.97 o 
 -10   6   6       55.06       61.03      4.36 o 
  -9   6   6      207.64      201.44     14.73 o 
  -8   6   6     1087.92     1097.18     16.07 o 
  -7   6   6      442.77      464.71      8.76 o 
  -6   6   6      236.55      242.57      5.30 o 
  -5   6   6     1537.15     1578.20     17.41 o 
  -4   6   6      917.59      958.93     10.74 o 
  -3   6   6      177.62      184.31      6.24 o 
  -2   6   6      340.80      328.22      4.86 o 
  -1   6   6      125.87       89.11      2.67 o 
   0   6   6       93.74       98.34      2.50 o 
   1   6   6       27.35       31.63      1.29 o 
   2   6   6        3.67        3.68      0.75 o 
   3   6   6       93.23       91.43      3.64 o 
   4   6   6      181.35      193.68      5.12 o 
   5   6   6      681.24      658.64     10.53 o 
   6   6   6       27.31       54.18      4.26 o 
   7   6   6        2.28        3.74      2.07 o 
   8   6   6      171.14      136.66      7.92 o 
   9   6   6       71.87       79.68      6.41 o 
  10   6   6        0.59        0.02      2.83 o 
  11   6   6       36.25       54.48      5.81 o 
  12   6   6       10.12       12.22      4.11 o 
 -15   7   6        5.74        2.70      2.84 o 
 -14   7   6        4.74        1.01      2.57 o 
 -13   7   6        1.85        2.34      2.33 o 
 -12   7   6       87.46       83.09      5.62 o 
 -11   7   6        0.16        1.33      1.87 o 
 -10   7   6        2.87        4.51      2.03 o 
  -9   7   6      117.96      125.83      5.88 o 
  -8   7   6      491.03      452.41     10.48 o 
  -7   7   6       30.54       23.26      2.27 o 
  -6   7   6        2.56        0.33      1.17 o 
  -5   7   6      301.49      323.87      5.80 o 
  -4   7   6       12.64       12.10      1.11 o 
  -3   7   6       41.19       35.81      1.55 o 
  -2   7   6       48.63       29.85      1.26 o 
  -1   7   6      649.72      679.41      6.74 o 
   0   7   6        2.13        1.31      0.60 o 
   1   7   6      159.64      157.12      3.08 o 
   2   7   6      126.82      128.36      2.89 o 
   3   7   6       67.24       63.94      3.02 o 
   4   7   6       77.55       74.38      3.88 o 
   5   7   6        1.15        1.64      1.61 o 
   6   7   6      156.93      138.35      6.23 o 
   7   7   6       25.94       27.41      3.55 o 
   8   7   6       12.20       13.82      3.06 o 
   9   7   6       57.77       68.08      5.48 o 
  10   7   6       33.50       44.93      5.50 o 
  11   7   6        3.62        6.95      3.44 o 
  12   7   6       64.50       70.95     10.52 o 
 -15   8   6        8.92        9.05      3.27 o 
 -14   8   6       39.40       35.11      4.49 o 
 -13   8   6        0.11       -1.43      2.36 o 
 -12   8   6        7.68       15.77      3.12 o 
 -11   8   6        0.18       -1.82      1.88 o 
 -10   8   6       13.48       15.48      2.76 o 
  -9   8   6      325.51      328.66     11.28 o 
  -8   8   6      103.00      100.13      8.36 o 
  -7   8   6       14.96       11.39      1.86 o 
  -6   8   6      429.16      410.64      8.03 o 
  -5   8   6       24.28       27.52      2.08 o 
  -4   8   6       63.54       72.75      2.88 o 
  -3   8   6       22.27       22.38      1.40 o 
  -2   8   6      106.21      105.85      2.65 o 
  -1   8   6      115.21      111.69      2.60 o 
   0   8   6        9.13        4.25      0.84 o 
   1   8   6        7.38        8.34      1.01 o 
   2   8   6      208.65      206.35      4.26 o 
   3   8   6      103.44      105.25      4.91 o 
   4   8   6      148.02      150.45      6.13 o 
   5   8   6      850.04      845.11     14.20 o 
   6   8   6       75.63       77.21      4.73 o 
   7   8   6      340.51      330.85      9.65 o 
   8   8   6        2.72        5.84      2.60 o 
   9   8   6       24.87       23.77      3.88 o 
  10   8   6        9.07        6.96      3.04 o 
  11   8   6       48.39       58.92      5.61 o 
 -14   9   6        2.23        2.75      2.83 o 
 -13   9   6        2.42        2.23      2.56 o 
 -12   9   6       24.24       21.25      3.29 o 
 -11   9   6       14.91       10.46      2.62 o 
 -10   9   6       23.38       21.93      4.30 o 
  -9   9   6       26.81       34.10      3.80 o 
  -8   9   6      730.27      690.37     14.43 o 
  -7   9   6      906.37      892.36     16.62 o 
  -6   9   6      185.83      199.17      5.68 o 
  -5   9   6       97.31       83.59      3.64 o 
  -4   9   6       35.41       26.41      2.05 o 
  -3   9   6       12.61       16.74      1.94 o 
  -2   9   6      385.08      406.71      5.91 o 
  -1   9   6      164.59      172.64      4.51 o 
   0   9   6      113.22      111.06      3.05 o 
   1   9   6       13.19       16.12      1.61 o 
   2   9   6       32.17       28.54      2.96 o 
   3   9   6       38.18       33.64      3.04 o 
   4   9   6      463.17      475.52      9.98 o 
   5   9   6       65.64       60.33      4.27 o 
   6   9   6      240.93      242.66      8.05 o 
   7   9   6        6.35        3.98      2.59 o 
   8   9   6       16.38       15.02      3.95 o 
   9   9   6       37.18       45.33      9.05 o 
  10   9   6        3.54       10.26      3.19 o 
  11   9   6        0.83       -2.25      2.55 o 
 -14  10   6       26.26       31.01      7.69 o 
 -13  10   6      117.55      107.33      7.08 o 
 -12  10   6       29.99       27.96      3.86 o 
 -11  10   6       93.86       88.00      6.32 o 
 -10  10   6       41.14       45.34      4.48 o 
  -9  10   6       96.40      118.37      6.90 o 
  -8  10   6      388.05      379.65     10.37 o 
  -7  10   6      100.07       96.59      5.78 o 
  -6  10   6      132.89      133.38      5.60 o 
  -5  10   6       28.14       34.02      2.78 o 
  -4  10   6      127.53      111.63      4.12 o 
  -3  10   6       75.31       67.25      3.24 o 
  -2  10   6       64.18       56.68      2.67 o 
  -1  10   6       63.51       65.51      2.67 o 
   0  10   6       34.67       34.18      1.99 o 
   1  10   6      120.56      116.24      4.66 o 
   2  10   6        0.13       -1.40      1.40 o 
   3  10   6      179.67      200.56      6.73 o 
   4  10   6      892.61      908.39     15.18 o 
   5  10   6        1.51        1.10      1.91 o 
   6  10   6        5.31        6.87      2.29 o 
   7  10   6        1.39       -0.79      2.24 o 
   8  10   6       15.07       12.49      3.25 o 
   9  10   6       27.29       37.93      4.80 o 
  10  10   6       10.29        4.36      3.14 o 
  11  10   6        0.16        2.39      3.58 o 
 -14  11   6        0.06       -3.72      3.72 o 
 -13  11   6        0.01       -0.66      2.50 o 
 -12  11   6       66.20       61.29      5.97 o 
 -11  11   6       11.32        9.21      3.06 o 
 -10  11   6        0.38        0.72      2.31 o 
  -9  11   6       72.32       82.61      5.87 o 
  -8  11   6       94.73       85.09     13.05 o 
  -7  11   6        2.12       -0.18      2.61 o 
  -6  11   6      453.50      474.85     11.46 o 
  -5  11   6      266.03      284.01      7.63 o 
  -4  11   6        0.22       -1.28      1.28 o 
  -3  11   6       13.78       17.06      2.17 o 
  -2  11   6        0.17        0.55      1.58 o 
  -1  11   6      189.32      185.18      6.99 o 
   0  11   6        5.48        2.01      1.15 o 
   1  11   6       18.63       13.65      2.11 o 
   2  11   6       52.40       63.96      6.18 o 
   3  11   6      457.39      485.17     11.28 o 
   4  11   6        0.00        0.77      1.84 o 
   5  11   6        1.90        2.01      2.11 o 
   6  11   6       54.29       64.30      5.32 o 
   7  11   6        4.23       10.72      2.86 o 
   8  11   6        2.57        3.65      2.90 o 
   9  11   6       16.74       26.53      4.40 o 
  10  11   6        3.92        0.15      2.99 o 
 -13  12   6       52.76       61.21      6.33 o 
 -12  12   6       98.06       99.26      7.35 o 
 -11  12   6       20.91       24.75      4.09 o 
 -10  12   6        1.43       -0.62      2.58 o 
  -9  12   6       13.81       22.86      3.60 o 
  -8  12   6      106.70      111.12      6.88 o 
  -7  12   6      134.63      119.59      6.86 o 
  -6  12   6       49.64       54.83      5.06 o 
  -5  12   6      293.58      298.11      9.07 o 
  -4  12   6       80.50       87.26      6.16 o 
  -3  12   6      483.43      507.64     10.50 o 
  -2  12   6      228.87      229.55     11.86 o 
  -1  12   6      101.64       95.46      4.42 o 
   0  12   6       29.38       31.65      3.09 o 
   1  12   6       33.50       19.40      3.29 o 
   2  12   6      200.61      194.20      8.43 o 
   3  12   6       34.97       35.48      4.30 o 
   4  12   6       44.94       32.23      6.72 o 
   5  12   6        0.16        3.11      2.46 o 
   6  12   6        6.39        8.24      3.00 o 
   7  12   6       39.28       43.00      5.43 o 
   8  12   6       80.03       72.15      6.20 o 
   9  12   6       17.81       26.01      4.48 o 
  10  12   6        6.09        5.77      3.40 o 
 -13  13   6       18.60       23.75      4.49 o 
 -12  13   6        1.76       -0.35      3.09 o 
 -11  13   6       73.91       67.50      6.24 o 
 -10  13   6        0.29        0.31      2.47 o 
  -9  13   6      109.79       99.57      6.89 o 
  -8  13   6       19.50       17.24      3.27 o 
  -7  13   6      128.22      137.82      7.70 o 
  -6  13   6      131.82      137.33      7.52 o 
  -5  13   6        1.14        3.50      2.17 o 
  -4  13   6        5.46        4.87      2.47 o 
  -3  13   6        5.69       10.54      2.46 o 
  -2  13   6      441.67      391.06      9.31 o 
  -1  13   6        0.03       -0.69      1.58 o 
   0  13   6       45.17       38.71      3.55 o 
   1  13   6       40.87       39.89      6.37 o 
   2  13   6       41.82       24.45      3.82 o 
   3  13   6      117.02      121.39      7.65 o 
   4  13   6        0.11       -1.01      2.18 o 
   5  13   6        6.58        9.62      3.00 o 
   6  13   6        2.10        1.97      2.68 o 
   7  13   6       10.30       14.65      3.58 o 
   8  13   6       15.07       13.97      3.79 o 
   9  13   6        0.01        3.52      3.10 o 
 -12  14   6        0.30       -0.40      5.37 o 
 -11  14   6        8.43        8.62      3.29 o 
 -10  14   6       22.05       14.28      4.16 o 
  -9  14   6       73.11       81.04      6.53 o 
  -8  14   6        3.03        2.01      2.49 o 
  -7  14   6       10.05        8.55      2.74 o 
  -6  14   6       78.15       77.12      5.94 o 
  -5  14   6       34.29       40.35      4.54 o 
  -4  14   6       23.41       24.22      3.65 o 
  -3  14   6       74.39       71.63      6.40 o 
  -2  14   6      191.30      179.75      7.03 o 
  -1  14   6        3.11        2.43      2.38 o 
   0  14   6      184.81      155.59     14.25 o 
   1  14   6      128.01      118.70      7.37 o 
   2  14   6       55.44       64.02      5.82 o 
   3  14   6       19.58       17.81      4.14 o 
   4  14   6       49.24       53.13      5.32 o 
   5  14   6       12.22        7.97      2.87 o 
   6  14   6        0.22       -1.75      2.54 o 
   7  14   6        3.27        4.73      3.17 o 
   8  14   6        8.55        5.41      3.44 o 
   9  14   6        0.65       -2.86      3.12 o 
 -11  15   6       38.24       43.72      5.67 o 
 -10  15   6       42.76       47.59      5.70 o 
  -9  15   6      100.07       97.13      7.42 o 
  -8  15   6      105.95      121.74      7.86 o 
  -7  15   6       79.28       87.60      6.78 o 
  -6  15   6        2.27        2.77      2.66 o 
  -5  15   6        2.93        4.15      2.63 o 
  -4  15   6       51.10       37.46      4.41 o 
  -3  15   6       18.38       30.48      4.04 o 
  -2  15   6      149.69      149.62     10.09 o 
  -1  15   6      154.50      146.99      8.23 o 
   0  15   6       27.64       30.78      5.38 o 
   1  15   6       13.07       18.31      3.69 o 
   2  15   6       17.17       20.48      3.99 o 
   3  15   6       62.71       68.12      6.30 o 
   4  15   6       25.37       35.28      5.12 o 
   5  15   6        4.01        6.94      3.10 o 
   6  15   6       14.30       32.20      4.68 o 
   7  15   6        0.36       -1.50      3.05 o 
   8  15   6       32.28       32.58      5.86 o 
 -10  16   6       70.82       67.51      6.60 o 
  -9  16   6       58.21       50.26      5.81 o 
  -8  16   6       47.29       40.70      5.22 o 
  -7  16   6       85.21       92.62      7.20 o 
  -6  16   6       29.28       18.39      3.97 o 
  -5  16   6       81.38       84.55      6.60 o 
  -4  16   6       29.66       31.23      5.51 o 
  -3  16   6        4.72       11.02      3.86 o 
  -2  16   6       14.24       12.96      4.21 o 
  -1  16   6        5.83        5.29      4.77 o 
   0  16   6       41.35       45.17      6.21 o 
   1  16   6       49.37       55.00      7.10 o 
   2  16   6        3.50        2.47      3.68 o 
   3  16   6      148.61      151.18      9.46 o 
   4  16   6        2.11        3.30      2.99 o 
   5  16   6       26.83       29.62      4.69 o 
   6  16   6       24.76       20.88      4.35 o 
   7  16   6       35.58       41.60      5.64 o 
 -10  17   6       49.34       57.67      6.49 o 
  -9  17   6        0.05        0.13      3.23 o 
  -8  17   6        3.14        4.52      3.24 o 
  -7  17   6        2.02        0.89      3.68 o 
  -6  17   6       24.54       26.75      5.27 o 
  -5  17   6        0.47        3.48      3.80 o 
  -4  17   6        0.03        3.66      3.72 o 
  -3  17   6       60.26       61.90      7.50 o 
  -2  17   6        0.06       -0.58      3.47 o 
  -1  17   6       16.09       12.89      4.60 o 
   0  17   6       58.11       75.39      9.00 o 
   1  17   6       59.76       63.55      7.70 o 
   2  17   6       95.99       94.04     12.54 o 
   3  17   6        9.04        8.35      3.68 o 
   4  17   6        8.19        7.79      3.86 o 
   5  17   6        8.24        8.23      3.71 o 
   6  17   6        0.20        0.78      3.32 o 
  -8  18   6       24.18       21.28     10.89 o 
  -7  18   6      110.53      109.52     13.27 o 
  -6  18   6       70.37       55.99      7.50 o 
  -5  18   6        0.15       -3.35      3.35 o 
  -4  18   6        5.20        4.59      4.30 o 
  -3  18   6       75.59       75.00      8.56 o 
  -2  18   6       35.56       33.79     11.45 o 
  -1  18   6      107.42       93.45      9.38 o 
   0  18   6       34.93       39.86      6.65 o 
   1  18   6        0.24       -3.11      3.61 o 
   2  18   6       17.91       10.08      4.89 o 
   3  18   6       10.69       15.13      5.52 o 
   4  18   6        8.22       -0.33      4.16 o 
   5  18   6       14.64        4.20      4.82 o 
  -7  19   6       15.99        7.97      4.89 o 
  -6  19   6        8.92        9.44      5.11 o 
  -5  19   6      103.01      101.98     10.14 o 
  -4  19   6       53.72       55.44      7.82 o 
  -3  19   6      161.37      165.31     13.41 o 
  -2  19   6        8.87        7.86      4.76 o 
  -1  19   6       80.64       63.88      8.28 o 
   0  19   6       57.72       55.06      8.16 o 
   1  19   6        0.25       -1.49      3.88 o 
   2  19   6       39.53       28.69      6.65 o 
   3  19   6        0.24        6.13      4.69 o 
   4  19   6        1.18       -0.09      5.36 o 
  -5  20   6        3.95        0.81      4.05 o 
  -4  20   6        2.18        4.37      4.64 o 
  -3  20   6       40.01       42.23      7.41 o 
  -2  20   6       18.00       30.73     10.92 o 
  -1  20   6      176.46      214.06     14.74 o 
   0  20   6       18.01       16.65      5.90 o 
   1  20   6        0.03       -0.95      4.54 o 
   2  20   6        6.70        7.75      6.19 o 
 -15   1   7        1.77        2.10      3.01 o 
 -14   1   7        0.42       -1.01      2.62 o 
 -13   1   7        3.53        2.44      2.41 o 
 -12   1   7       41.08       54.78      4.69 o 
 -11   1   7      321.90      305.54      8.82 o 
 -10   1   7      978.79      913.48     16.45 o 
  -9   1   7      219.38      239.34      9.21 o 
  -8   1   7       64.92       53.80      3.22 o 
  -7   1   7      187.13      160.00      4.93 o 
  -6   1   7      170.82      183.08      3.76 o 
  -5   1   7        2.15        3.68      0.79 o 
  -4   1   7      201.93      172.55      3.72 o 
  -3   1   7      157.66      169.54      3.32 o 
  -2   1   7       55.29       58.75      1.72 o 
  -1   1   7       71.90       80.93      2.21 o 
   0   1   7        0.85        1.90      0.68 o 
   1   1   7       24.28       29.40      1.39 o 
   2   1   7      319.79      325.00      4.57 o 
   3   1   7      146.05      138.58      3.38 o 
   4   1   7       46.23       46.67      3.35 o 
   5   1   7      232.95      217.96      7.01 o 
   6   1   7        8.89        6.48      2.86 o 
   7   1   7        0.03        0.69      1.84 o 
   8   1   7        2.51       -1.56      2.18 o 
   9   1   7        0.01       -1.35      2.00 o 
  10   1   7        4.21        1.14      2.26 o 
  11   1   7        6.27        4.28      2.79 o 
 -15   2   7       64.64       66.01      6.37 o 
 -14   2   7       82.16       78.67      6.48 o 
 -13   2   7        0.65        3.75      2.51 o 
 -12   2   7        0.01        1.51      1.98 o 
 -11   2   7       62.09       62.27      6.83 o 
 -10   2   7       36.47       40.07      3.71 o 
  -9   2   7      177.14      172.02      8.82 o 
  -8   2   7        9.21        7.53      1.61 o 
  -7   2   7      483.78      468.96      9.40 o 
  -6   2   7       28.96       26.86      1.91 o 
  -5   2   7      367.33      352.39      5.33 o 
  -4   2   7      497.35      521.62      6.55 o 
  -3   2   7      164.36      152.90      3.53 o 
  -2   2   7      255.72      259.82      4.59 o 
  -1   2   7      329.57      345.80      5.29 o 
   0   2   7        1.51        2.98      0.72 o 
   1   2   7      129.51      152.32      2.93 o 
   2   2   7        8.10        5.03      0.88 o 
   3   2   7      299.60      307.83      5.54 o 
   4   2   7       29.24       27.80      2.28 o 
   5   2   7       66.38       72.60      5.39 o 
   6   2   7       12.63        7.21      2.52 o 
   7   2   7       48.85       44.37      4.58 o 
   8   2   7        3.53        3.93      2.37 o 
   9   2   7        1.37       -0.83      2.07 o 
  10   2   7        0.01        0.93      2.21 o 
  11   2   7        2.11        5.16      2.63 o 
 -15   3   7        2.29        6.88      2.92 o 
 -14   3   7        3.98        2.11      2.78 o 
 -13   3   7        8.31        8.57      3.53 o 
 -12   3   7        2.90        0.34      1.96 o 
 -11   3   7       13.78       14.51      2.88 o 
 -10   3   7       28.33       22.91      3.01 o 
  -9   3   7      350.08      328.01      8.25 o 
  -8   3   7      172.62      163.50      5.24 o 
  -7   3   7       45.41       47.40      3.44 o 
  -6   3   7       26.45       26.38      2.36 o 
  -5   3   7      908.87      906.19     10.64 o 
  -4   3   7       81.99       96.13      2.44 o 
  -3   3   7       89.45       97.65      3.53 o 
  -2   3   7       70.72       55.67      2.50 o 
  -1   3   7      231.08      253.33      3.92 o 
   0   3   7       35.10       37.87      1.70 o 
   1   3   7      356.77      362.32      5.06 o 
   2   3   7        0.27        1.25      0.85 o 
   3   3   7     1647.16     1637.20     16.12 o 
   4   3   7      137.66      152.23      5.78 o 
   5   3   7      130.84      133.96      6.96 o 
   6   3   7        1.98        1.36      2.14 o 
   7   3   7       98.34       95.91      6.50 o 
   8   3   7        8.50        5.80      3.36 o 
   9   3   7       38.13       31.94      4.53 o 
  10   3   7       34.46       39.55      5.54 o 
  11   3   7        1.22        2.95      2.80 o 
 -15   4   7       28.68       15.82      3.79 o 
 -14   4   7       16.40       24.11      3.76 o 
 -13   4   7       84.71       75.33     13.89 o 
 -12   4   7        5.55        8.85      2.74 o 
 -11   4   7        7.47        2.13      2.13 o 
 -10   4   7      148.56      165.36      6.85 o 
  -9   4   7      138.57      132.23      6.24 o 
  -8   4   7     1420.32     1387.98     24.12 o 
  -7   4   7      183.85      164.13      8.39 o 
  -6   4   7      238.44      227.72      6.34 o 
  -5   4   7       89.33       94.03      2.91 o 
  -4   4   7        1.42        2.94      0.87 o 
  -3   4   7      759.68      798.81      8.66 o 
  -2   4   7      484.92      507.13      6.34 o 
  -1   4   7       56.98       58.73      2.08 o 
   0   4   7      127.77      131.86      2.96 o 
   1   4   7       63.44       75.13      2.31 o 
   2   4   7     1237.70     1218.36     12.85 o 
   3   4   7       29.91       31.57      1.99 o 
   4   4   7        9.01       10.86      2.06 o 
   5   4   7       71.28       70.96      6.35 o 
   6   4   7       90.44       77.48      5.01 o 
   7   4   7        8.68        5.26      2.55 o 
   8   4   7        0.48        1.88      2.43 o 
   9   4   7        0.37        2.34      3.45 o 
  10   4   7        0.15        0.00      3.15 o 
  11   4   7        1.02       -1.68      2.21 o 
 -15   5   7       42.32       42.85      4.92 o 
 -14   5   7       23.00       21.19      3.58 o 
 -13   5   7       29.17       25.91      3.54 o 
 -12   5   7       22.46       15.64      3.28 o 
 -11   5   7      148.44      144.29      7.30 o 
 -10   5   7       93.99       96.84      5.73 o 
  -9   5   7       27.42       28.47      3.42 o 
  -8   5   7      179.65      178.55      8.90 o 
  -7   5   7     2070.36     2000.46     24.15 o 
  -6   5   7        4.31        5.65      1.55 o 
  -5   5   7       57.40       68.21      3.43 o 
  -4   5   7      294.30      310.87      5.21 o 
  -3   5   7      271.73      281.73      4.65 o 
  -2   5   7        1.45        0.80      0.74 o 
  -1   5   7        3.07        2.24      0.92 o 
   0   5   7      380.80      375.59      5.61 o 
   1   5   7      238.05      219.09      3.91 o 
   2   5   7       35.13       33.06      1.72 o 
   3   5   7      732.26      677.56      9.20 o 
   4   5   7      244.90      272.12      6.70 o 
   5   5   7       68.70       55.17      4.24 o 
   6   5   7       12.86        9.29      2.48 o 
   7   5   7       33.87       31.79      3.66 o 
   8   5   7       28.35       21.80      4.68 o 
   9   5   7        0.37        0.31      2.49 o 
  10   5   7        8.14        0.53      3.03 o 
  11   5   7        1.43       -0.15      3.12 o 
 -15   6   7        3.69        1.34      2.47 o 
 -14   6   7        1.68        0.67      2.55 o 
 -13   6   7        7.99        7.02      2.74 o 
 -12   6   7        9.43        7.11      2.48 o 
 -11   6   7       20.79       18.97      2.83 o 
 -10   6   7       75.50       79.87      6.00 o 
  -9   6   7       78.72       56.46      4.63 o 
  -8   6   7      399.26      380.67     11.43 o 
  -7   6   7      155.02      156.98      4.41 o 
  -6   6   7       20.01       15.34      2.48 o 
  -5   6   7        3.67        1.93      1.43 o 
  -4   6   7        0.12        0.47      0.97 o 
  -3   6   7       76.44       78.81      2.88 o 
  -2   6   7       76.82       80.91      2.90 o 
  -1   6   7       17.54       21.54      1.68 o 
   0   6   7      203.02      198.06      3.86 o 
   1   6   7       67.53       68.07      3.06 o 
   2   6   7        1.72       -0.79      0.85 o 
   3   6   7      798.75      793.25     10.44 o 
   4   6   7       49.70       54.38      3.61 o 
   5   6   7      165.72      146.19      6.71 o 
   6   6   7        3.53        0.74      2.32 o 
   7   6   7        8.50       10.58      2.69 o 
   8   6   7        3.68        5.44      2.59 o 
   9   6   7        2.40       10.72      3.03 o 
  10   6   7        2.73        5.21      2.83 o 
  11   6   7       10.13        4.80      3.27 o 
 -14   7   7        6.86        6.44      2.79 o 
 -13   7   7        0.20        0.26      2.03 o 
 -12   7   7       34.85       38.07      4.06 o 
 -11   7   7       97.75      118.18      6.15 o 
 -10   7   7       19.54       28.45      5.76 o 
  -9   7   7      193.31      184.71      7.24 o 
  -8   7   7      429.12      419.47     11.30 o 
  -7   7   7       18.37       20.86      2.34 o 
  -6   7   7       52.06       41.52      2.76 o 
  -5   7   7       38.08       33.06      3.45 o 
  -4   7   7       70.37       62.52      3.76 o 
  -3   7   7      140.63      146.91      4.23 o 
  -2   7   7        2.33        0.43      0.90 o 
  -1   7   7       78.25       77.34      2.80 o 
   0   7   7       95.78      107.66      3.00 o 
   1   7   7       93.85       98.64      2.66 o 
   2   7   7      283.12      282.31      6.05 o 
   3   7   7        2.19        1.06      1.23 o 
   4   7   7       38.75       45.61      3.51 o 
   5   7   7        2.54       -0.10      1.93 o 
   6   7   7        0.01       -0.84      1.92 o 
   7   7   7        1.31       22.85      3.29 o 
   8   7   7       33.91       26.37      3.89 o 
   9   7   7        2.00        7.22      2.89 o 
  10   7   7       13.23       23.58      3.86 o 
  11   7   7        0.70       -2.66      6.38 o 
 -14   8   7        2.70        1.83      2.42 o 
 -13   8   7       42.91       42.57      4.46 o 
 -12   8   7       57.83       54.99      5.50 o 
 -11   8   7       16.18       18.82      3.30 o 
 -10   8   7       24.10       32.68      3.88 o 
  -9   8   7        9.73       14.51      2.71 o 
  -8   8   7      383.86      423.31     10.21 o 
  -7   8   7       39.27       25.33      2.64 o 
  -6   8   7      396.70      364.47      6.56 o 
  -5   8   7       16.52       21.66      2.51 o 
  -4   8   7      158.74      159.15      5.60 o 
  -3   8   7       19.33       22.47      3.36 o 
  -2   8   7       19.28       24.15      1.90 o 
  -1   8   7        8.41       11.40      1.39 o 
   0   8   7        3.67        1.56      0.66 o 
   1   8   7      258.02      245.54      6.34 o 
   2   8   7       83.74       82.61      3.60 o 
   3   8   7       48.46       59.14      5.15 o 
   4   8   7       69.31       69.51      4.36 o 
   5   8   7        0.00        1.79      2.07 o 
   6   8   7       15.20       13.01      2.82 o 
   7   8   7        0.07        1.92      2.22 o 
   8   8   7       34.80       51.02      5.00 o 
   9   8   7       15.69       26.40      4.43 o 
  10   8   7       44.55       37.53      7.90 o 
 -14   9   7        0.56       -1.30      2.44 o 
 -13   9   7        6.29        4.71      2.71 o 
 -12   9   7       10.16        5.03      2.67 o 
 -11   9   7        2.37        3.40      2.43 o 
 -10   9   7       44.61       38.72      4.07 o 
  -9   9   7       33.82       39.03      3.93 o 
  -8   9   7      129.70      135.10      6.37 o 
  -7   9   7      211.30      228.90      7.12 o 
  -6   9   7       18.26       18.79      2.11 o 
  -5   9   7        2.79        3.94      1.30 o 
  -4   9   7        0.26       -0.02      0.74 o 
  -3   9   7       74.36       75.11      2.81 o 
  -2   9   7      198.39      177.26      3.52 o 
  -1   9   7      184.11      174.52      3.87 o 
   0   9   7      124.43      129.08      3.35 o 
   1   9   7       59.51       58.47      3.41 o 
   2   9   7        0.08       -0.44      1.70 o 
   3   9   7      409.06      391.71     10.62 o 
   4   9   7      469.78      464.92     10.08 o 
   5   9   7       33.43       29.75      3.52 o 
   6   9   7        9.39        9.03      2.76 o 
   7   9   7        7.15        7.23      2.88 o 
   8   9   7       62.72       72.21      5.92 o 
   9   9   7       60.39       65.97      5.94 o 
  10   9   7       26.14       29.31      4.51 o 
 -13  10   7        0.12        1.84      2.78 o 
 -12  10   7       19.61       14.76      4.26 o 
 -11  10   7        2.20       -0.84      2.35 o 
 -10  10   7       15.39       13.28      3.05 o 
  -9  10   7        0.14       -1.40      1.93 o 
  -8  10   7      212.58      197.99      7.84 o 
  -7  10   7      870.34      886.92     26.19 o 
  -6  10   7       50.40       43.34      3.76 o 
  -5  10   7      182.26      204.93      7.46 o 
  -4  10   7      367.68      401.53      7.19 o 
  -3  10   7       12.77       17.07      1.76 o 
  -2  10   7        1.49        2.16      1.14 o 
  -1  10   7       60.99       50.03      2.76 o 
   0  10   7       80.23       66.68      3.13 o 
   1  10   7       12.61        9.95      2.15 o 
   2  10   7      115.15      119.15      5.81 o 
   3  10   7      176.08      210.78      7.11 o 
   4  10   7       33.22       33.68      3.51 o 
   5  10   7       42.10       39.72      4.53 o 
   6  10   7        1.45        3.23      2.50 o 
   7  10   7        0.21        0.97      2.52 o 
   8  10   7        1.52        4.49      2.67 o 
   9  10   7        0.23        4.11      3.14 o 
  10  10   7       37.72       32.42     10.63 o 
 -13  11   7       28.98       29.62      4.65 o 
 -12  11   7      139.23      143.18      8.48 o 
 -11  11   7       92.75      104.97     10.20 o 
 -10  11   7      121.29      108.63      6.87 o 
  -9  11   7       27.68       27.88      3.69 o 
  -8  11   7        0.72        0.80      2.21 o 
  -7  11   7      171.78      176.29      9.02 o 
  -6  11   7      249.72      244.36      7.91 o 
  -5  11   7       68.40       72.16      5.22 o 
  -4  11   7        6.70        5.06      1.55 o 
  -3  11   7       21.69       19.61      2.30 o 
  -2  11   7      889.11      856.52     12.38 o 
  -1  11   7      915.31      840.13     13.56 o 
   0  11   7        8.86       11.92      2.51 o 
   1  11   7        2.65        4.21      2.17 o 
   2  11   7      160.13      167.85      9.82 o 
   3  11   7      603.70      604.68     13.14 o 
   4  11   7        0.01        0.63      2.04 o 
   5  11   7       52.00       46.91      4.60 o 
   6  11   7       18.83       17.54      3.39 o 
   7  11   7       15.31       21.56      3.86 o 
   8  11   7       14.85        8.57      3.16 o 
   9  11   7       20.30       23.70      4.27 o 
 -12  12   7        2.01        4.96      2.87 o 
 -11  12   7        1.27       -2.14      2.38 o 
 -10  12   7       90.41       78.55      6.09 o 
  -9  12   7        6.69       10.65      2.91 o 
  -8  12   7       12.20       13.11      3.06 o 
  -7  12   7      278.23      298.62      9.20 o 
  -6  12   7        8.70        3.48      2.14 o 
  -5  12   7       13.87       18.00      2.91 o 
  -4  12   7       23.32       17.71      2.72 o 
  -3  12   7       23.73       24.05      2.76 o 
  -2  12   7       24.86       22.78      3.18 o 
  -1  12   7        0.66        1.63      1.98 o 
   0  12   7       45.79       48.20      4.23 o 
   1  12   7      287.33      284.09      9.12 o 
   2  12   7      281.11      276.65      9.46 o 
   3  12   7       11.71       11.23      2.93 o 
   4  12   7       28.52       20.83      4.24 o 
   5  12   7       18.08       18.00      3.32 o 
   6  12   7       18.72       24.85      4.27 o 
   7  12   7        3.75        8.00      3.23 o 
   8  12   7        2.81        5.91      3.78 o 
   9  12   7        0.90        3.63      3.21 o 
 -12  13   7       58.00       63.31      6.27 o 
 -11  13   7       12.80       18.03      3.88 o 
 -10  13   7       16.87       20.65      3.86 o 
  -9  13   7       49.05       47.23      4.99 o 
  -8  13   7       25.67       26.18      3.86 o 
  -7  13   7        0.77        2.11      2.32 o 
  -6  13   7       78.77       86.05      5.77 o 
  -5  13   7      210.40      195.14      8.65 o 
  -4  13   7      139.91      119.06      9.97 o 
  -3  13   7        0.55       -0.23      1.89 o 
  -2  13   7       65.96       69.05      5.00 o 
  -1  13   7      267.58      284.47     11.37 o 
   0  13   7      197.26      175.99     10.41 o 
   1  13   7       25.77       25.09      3.68 o 
   2  13   7        0.00        0.45      4.30 o 
   3  13   7       57.22       58.95      5.05 o 
   4  13   7        1.13       -1.06      2.36 o 
   5  13   7        5.50        6.89      2.82 o 
   6  13   7       70.82       70.47      6.01 o 
   7  13   7        0.19       -2.73      2.73 o 
   8  13   7       58.42       67.47      7.13 o 
 -11  14   7       17.81       19.05      4.04 o 
 -10  14   7        2.80        3.05      2.86 o 
  -9  14   7        0.48        2.10      2.86 o 
  -8  14   7       13.26       19.00      3.64 o 
  -7  14   7       87.03      100.34      7.29 o 
  -6  14   7       90.57       91.18      7.36 o 
  -5  14   7      258.08      235.88      8.80 o 
  -4  14   7        9.10        7.87      2.70 o 
  -3  14   7        0.65        1.08      2.04 o 
  -2  14   7        0.71        1.54      2.62 o 
  -1  14   7       22.79       14.45      6.37 o 
   0  14   7       23.41       24.97      4.51 o 
   1  14   7       45.05       27.64      4.93 o 
   2  14   7       99.08      107.63      7.24 o 
   3  14   7       38.29       40.91      4.86 o 
   4  14   7        2.75       -0.52      2.63 o 
   5  14   7       11.20        5.99      3.07 o 
   6  14   7        0.90       -2.05      2.94 o 
   7  14   7       14.86       13.38      6.65 o 
 -10  15   7        5.07        3.70      2.94 o 
  -9  15   7        0.86        0.31      3.15 o 
  -8  15   7      113.21      117.47      8.97 o 
  -7  15   7        3.49        2.91      2.66 o 
  -6  15   7       90.27       96.96      6.83 o 
  -5  15   7       21.81       28.52      4.19 o 
  -4  15   7        9.04       11.66      3.05 o 
  -3  15   7       97.15      109.52      6.85 o 
  -2  15   7        0.02       -2.37      2.37 o 
  -1  15   7        3.31        6.06      4.44 o 
   0  15   7       34.23       32.76      5.15 o 
   1  15   7       22.65       30.37      8.29 o 
   2  15   7        8.45        3.90      5.43 o 
   3  15   7       70.84       94.04      7.30 o 
   4  15   7        6.01        7.79      4.43 o 
   5  15   7       12.30       17.03      3.94 o 
   6  15   7        2.52        7.15      3.52 o 
   7  15   7        4.82        4.67      3.58 o 
 -10  16   7       16.82       12.47      3.99 o 
  -9  16   7        0.74       -0.02      2.74 o 
  -8  16   7       87.09       86.26      9.41 o 
  -7  16   7        0.95        8.76      3.29 o 
  -6  16   7      132.66      137.89      8.46 o 
  -5  16   7        6.96        5.97      2.93 o 
  -4  16   7        6.14       -0.48      3.08 o 
  -3  16   7       23.98       19.99      6.19 o 
  -2  16   7        8.97        7.14      3.67 o 
  -1  16   7       14.53       25.41      8.92 o 
   0  16   7        6.33        2.09      3.39 o 
   1  16   7       20.35       18.57      8.40 o 
   2  16   7        4.05        0.14      3.57 o 
   3  16   7        1.42        1.56      5.39 o 
   4  16   7       78.01       80.58      6.75 o 
   5  16   7        8.23       15.45      4.05 o 
   6  16   7        1.73        3.15      3.30 o 
  -9  17   7       41.46       39.19      5.55 o 
  -8  17   7       73.07       78.54      6.84 o 
  -7  17   7       99.11      100.25      7.51 o 
  -6  17   7       36.16       36.56      5.25 o 
  -5  17   7        2.06        6.43      3.28 o 
  -4  17   7       42.68       54.18      6.77 o 
  -3  17   7       74.63       82.14      8.35 o 
  -2  17   7       31.40       40.86      6.11 o 
  -1  17   7        9.82        5.64      4.04 o 
   0  17   7       28.28       32.54      5.78 o 
   1  17   7       63.11       61.24      7.79 o 
   2  17   7       25.62       16.81      8.72 o 
   3  17   7        6.61        6.11      4.44 o 
   4  17   7        3.74        4.57      3.90 o 
   5  17   7       28.17       30.30      6.75 o 
  -7  18   7        4.45        8.82      3.64 o 
  -6  18   7       27.05       27.43      5.86 o 
  -5  18   7        6.21        3.63      4.10 o 
  -4  18   7        8.11        8.72      4.71 o 
  -3  18   7       19.60       21.64      5.35 o 
  -2  18   7       14.90       15.55      5.48 o 
  -1  18   7       66.79       85.21      9.00 o 
   0  18   7      111.59      111.37     10.07 o 
   1  18   7        3.02        6.19      4.61 o 
   2  18   7       80.59      104.34     15.70 o 
   3  18   7        1.27       -3.58      3.58 o 
  -5  19   7       35.49       38.34      7.41 o 
  -4  19   7       33.07       39.24      6.72 o 
  -3  19   7       24.21       24.71      5.86 o 
  -2  19   7       51.32       61.07      9.88 o 
  -1  19   7      115.85      123.74     10.88 o 
   0  19   7       55.24       63.89      8.32 o 
   1  19   7       11.97       21.04      6.07 o 
   2  19   7        1.90        0.53      6.91 o 
 -15   0   8       19.38       28.95      6.57 o 
 -14   0   8       52.56       45.20      7.26 o 
 -13   0   8      119.20      123.61     10.15 o 
 -12   0   8       34.40       44.49      5.98 o 
 -11   0   8       43.44       26.58      4.46 o 
 -10   0   8      156.63      126.18      6.98 o 
  -9   0   8      645.80      624.52     24.45 o 
  -8   0   8     1904.98     1926.18     55.28 o 
  -7   0   8       70.84       74.41      7.44 o 
  -6   0   8       16.56       17.15      2.24 o 
  -5   0   8       20.69       17.52      1.79 o 
  -4   0   8       43.94       63.51      2.27 o 
  -3   0   8       22.28       29.79      4.13 o 
  -2   0   8        0.88       -1.23      1.44 o 
  -1   0   8      127.81      117.21      3.89 o 
   0   0   8      341.68      331.02      6.13 o 
   1   0   8        0.01       -1.07      1.07 o 
   2   0   8       31.97       29.09      4.78 o 
   3   0   8      264.07      234.11     10.47 o 
   4   0   8       32.39       21.64      2.74 o 
   5   0   8      228.72      226.87      8.98 o 
   6   0   8       34.15       22.87      3.88 o 
   7   0   8        0.52       -2.34      2.34 o 
   8   0   8       37.51       43.33      6.76 o 
   9   0   8        1.91       -2.23      3.70 o 
  10   0   8        0.70        5.48      4.31 o 
 -15   1   8        5.55        2.15      2.95 o 
 -14   1   8       68.42       69.61      6.02 o 
 -13   1   8        9.50        7.47      2.89 o 
 -12   1   8        0.15        0.67      1.93 o 
 -11   1   8       48.80       46.90      3.86 o 
 -10   1   8       27.63       21.36      2.96 o 
  -9   1   8      217.01      201.03      9.02 o 
  -8   1   8      151.86      144.06     19.13 o 
  -7   1   8      315.98      308.93      8.78 o 
  -6   1   8       10.53        9.81      1.31 o 
  -5   1   8        0.06        0.33      0.65 o 
  -4   1   8       70.80       72.61      3.38 o 
  -3   1   8        0.07       -0.12      0.65 o 
  -2   1   8        0.01       -0.45      0.65 o 
  -1   1   8       18.31       17.19      1.03 o 
   0   1   8        1.96        4.00      0.86 o 
   1   1   8      592.23      616.87      7.29 o 
   2   1   8       86.97       76.02      3.37 o 
   3   1   8      667.28      645.38     10.00 o 
   4   1   8        7.16        7.57      1.38 o 
   5   1   8       73.61       73.65      6.98 o 
   6   1   8        1.60        4.00      1.98 o 
   7   1   8        0.00       -0.01      1.91 o 
   8   1   8        4.44        2.78      2.28 o 
   9   1   8        1.69       -0.61      2.23 o 
  10   1   8        0.01       -0.10      2.70 o 
 -15   2   8       10.62        4.33      5.14 o 
 -14   2   8        6.87       10.38      3.38 o 
 -13   2   8        0.93        3.55      2.69 o 
 -12   2   8       36.03       21.10      3.14 o 
 -11   2   8        6.19        5.97      2.30 o 
 -10   2   8       30.01       23.88      3.08 o 
  -9   2   8      168.42      155.90     16.48 o 
  -8   2   8      109.01      120.62      7.11 o 
  -7   2   8        3.90        2.08      2.04 o 
  -6   2   8       65.47       66.61      2.68 o 
  -5   2   8       75.03       75.74      2.42 o 
  -4   2   8        6.68        8.25      1.40 o 
  -3   2   8        0.37        1.71      0.93 o 
  -2   2   8       19.90       19.31      1.67 o 
  -1   2   8        0.95        0.85      0.59 o 
   0   2   8      198.09      217.01      3.82 o 
   1   2   8      105.64       88.63      2.75 o 
   2   2   8        2.67        3.64      1.55 o 
   3   2   8      227.40      248.49     10.66 o 
   4   2   8        0.02       -0.84      1.19 o 
   5   2   8        0.00       -0.12      1.67 o 
   6   2   8        8.89        8.95      2.68 o 
   7   2   8       21.99       13.79      3.25 o 
   8   2   8        0.44       -1.00      2.07 o 
   9   2   8        0.37        0.35      2.31 o 
  10   2   8        0.00       -1.43      2.42 o 
 -15   3   8       24.10       29.85      4.78 o 
 -14   3   8       71.30       69.35      6.01 o 
 -13   3   8      112.41      106.26     10.51 o 
 -12   3   8        5.17        9.52      2.66 o 
 -11   3   8        8.60       13.35      2.77 o 
 -10   3   8      341.97      326.32      9.52 o 
  -9   3   8      143.24      156.45     12.49 o 
  -8   3   8       51.91       49.65      5.06 o 
  -7   3   8      272.59      246.22      9.16 o 
  -6   3   8        1.78        2.80      1.25 o 
  -5   3   8        2.08        1.65      1.00 o 
  -4   3   8      260.12      233.39      4.35 o 
  -3   3   8      506.69      517.52      8.79 o 
  -2   3   8      134.93      149.95      4.21 o 
  -1   3   8      182.36      196.99      3.48 o 
   0   3   8        0.16        0.29      0.77 o 
   1   3   8      300.39      316.42      5.36 o 
   2   3   8       13.40       15.35      2.33 o 
   3   3   8        5.93        6.74      1.89 o 
   4   3   8       54.11       57.67      3.22 o 
   5   3   8      217.96      208.17      8.74 o 
   6   3   8        1.14        0.50      1.88 o 
   7   3   8        3.91       -0.52      2.03 o 
   8   3   8        1.40       -2.37      2.37 o 
   9   3   8        6.77       14.08      3.18 o 
  10   3   8        9.28       10.28      3.24 o 
 -14   4   8       22.67       22.83      4.68 o 
 -13   4   8        0.12        0.24      2.44 o 
 -12   4   8        0.01        2.07      2.22 o 
 -11   4   8       21.68       18.16      5.41 o 
 -10   4   8      114.66      105.00      5.46 o 
  -9   4   8        9.08        1.53      5.58 o 
  -8   4   8       34.90       36.64      4.51 o 
  -7   4   8      165.00      152.30      7.26 o 
  -6   4   8      885.35      857.37     12.92 o 
  -5   4   8       26.80       33.27      2.34 o 
  -4   4   8       96.38       98.54      3.57 o 
  -3   4   8       54.28       56.69      2.04 o 
  -2   4   8      192.77      201.94      3.69 o 
  -1   4   8        2.59        0.80      0.78 o 
   0   4   8      166.50      173.64      4.44 o 
   1   4   8      265.98      279.07      5.70 o 
   2   4   8      460.72      472.97      8.43 o 
   3   4   8      162.52      150.37      8.18 o 
   4   4   8       75.63       62.09      3.37 o 
   5   4   8        0.15        0.40      1.87 o 
   6   4   8       14.49        7.86      2.34 o 
   7   4   8        1.86       -0.51      1.87 o 
   8   4   8        6.15        3.77      2.33 o 
   9   4   8       11.08       15.39      3.67 o 
  10   4   8       21.38       17.42      4.10 o 
 -14   5   8       29.19       34.56      4.25 o 
 -13   5   8       29.84       23.53      4.11 o 
 -12   5   8        0.60       -0.98      2.36 o 
 -11   5   8       49.09       56.89      5.15 o 
 -10   5   8       28.23       31.83      6.03 o 
  -9   5   8      111.63       76.66      7.11 o 
  -8   5   8       58.40       59.30      6.12 o 
  -7   5   8        2.42        2.48      2.80 o 
  -6   5   8        0.13        2.93      1.93 o 
  -5   5   8        7.41        5.12      1.55 o 
  -4   5   8        1.24       -0.98      0.98 o 
  -3   5   8      645.93      598.30     10.44 o 
  -2   5   8       39.68       46.70      2.39 o 
  -1   5   8       73.60       63.41      3.64 o 
   0   5   8      129.84      138.71      4.00 o 
   1   5   8       63.35       71.03      4.27 o 
   2   5   8        0.00       -0.30      1.33 o 
   3   5   8      756.57      724.22     11.85 o 
   4   5   8      103.23      106.05      4.31 o 
   5   5   8        1.03       -2.25      2.25 o 
   6   5   8       18.35       16.39      3.36 o 
   7   5   8        1.45        2.98      2.35 o 
   8   5   8       16.13       14.90      3.32 o 
   9   5   8        9.85       14.47      4.03 o 
  10   5   8        9.03       12.00      3.56 o 
 -14   6   8       27.63       27.58      3.84 o 
 -13   6   8        1.11       -1.06      2.49 o 
 -12   6   8        3.52        3.00      2.30 o 
 -11   6   8       14.87       14.52      3.15 o 
 -10   6   8       10.18       12.64      2.75 o 
  -9   6   8       36.10       43.07      2.40 o 
  -8   6   8      187.27      191.37     10.21 o 
  -7   6   8     1070.97     1050.60     25.86 o 
  -6   6   8      206.83      223.97      8.19 o 
  -5   6   8      111.92      132.51     10.23 o 
  -4   6   8       64.76       53.92      3.12 o 
  -3   6   8      110.49      112.84      3.79 o 
  -2   6   8       11.08       13.34      1.58 o 
  -1   6   8       11.53       13.62      1.63 o 
   0   6   8       48.91       44.05      3.03 o 
   1   6   8       65.94       64.84      3.57 o 
   2   6   8        3.43        4.34      1.99 o 
   3   6   8      169.33      171.57      4.64 o 
   4   6   8        0.04        1.33      1.78 o 
   5   6   8       31.42       27.26      3.41 o 
   6   6   8        4.03        5.29      2.24 o 
   7   6   8        9.82       10.61      2.82 o 
   8   6   8        0.02        1.85      2.57 o 
   9   6   8        0.14        2.98      2.77 o 
  10   6   8        0.18        8.17      3.22 o 
 -14   7   8       14.05       13.32      5.29 o 
 -13   7   8       32.93       53.30      5.30 o 
 -12   7   8       10.44        6.13      2.63 o 
 -11   7   8      261.49      284.82      8.97 o 
 -10   7   8      437.31      456.95     10.99 o 
  -9   7   8      250.13      219.51      7.52 o 
  -8   7   8        0.47        4.78      3.38 o 
  -7   7   8      161.04      182.67     10.09 o 
  -6   7   8        1.52       -0.38      2.66 o 
  -5   7   8      366.90      352.19     10.46 o 
  -4   7   8       27.98       31.61      3.67 o 
  -3   7   8        0.21        2.77      2.73 o 
  -2   7   8       49.65       55.35      3.53 o 
  -1   7   8      148.20      145.99      4.80 o 
   0   7   8       48.77       51.24      4.09 o 
   1   7   8      450.77      452.45      8.89 o 
   2   7   8       15.30       16.31      2.79 o 
   3   7   8      321.29      317.99      6.66 o 
   4   7   8       84.21       82.29      4.99 o 
   5   7   8       91.50       91.56      5.64 o 
   6   7   8       56.98       49.68      4.53 o 
   7   7   8        0.38       -0.08      2.32 o 
   8   7   8        4.57        6.63      2.73 o 
   9   7   8        0.05        0.18      2.67 o 
 -13   8   8        1.45       -0.53      2.60 o 
 -12   8   8        5.72        6.85      2.81 o 
 -11   8   8       48.49       53.06      4.77 o 
 -10   8   8      203.19      218.30      8.06 o 
  -9   8   8      207.92      219.99      7.52 o 
  -8   8   8       57.71       55.65      6.23 o 
  -7   8   8       81.39       78.54      6.32 o 
  -6   8   8      212.18      211.46      8.63 o 
  -5   8   8       12.36       16.42      2.72 o 
  -4   8   8        7.81        8.33      2.16 o 
  -3   8   8        7.64        8.51      2.02 o 
  -2   8   8       23.14       15.98      2.30 o 
  -1   8   8       10.13       16.84      2.34 o 
   0   8   8       14.02       13.25      2.56 o 
   1   8   8        2.08       -1.64      1.64 o 
   2   8   8       56.40       56.93      2.40 o 
   3   8   8       10.11        7.97      1.73 o 
   4   8   8        5.33        6.77      2.72 o 
   5   8   8       32.26       38.37      3.88 o 
   6   8   8        1.37        1.01      2.24 o 
   7   8   8        1.36        6.72      2.80 o 
   8   8   8       25.01       34.26      6.41 o 
   9   8   8       77.02       92.92      6.80 o 
 -13   9   8       12.61       21.02      4.38 o 
 -12   9   8       95.73      101.08      6.78 o 
 -11   9   8       35.99       37.77      5.06 o 
 -10   9   8        6.69        5.32      3.99 o 
  -9   9   8      265.31      255.96      7.86 o 
  -8   9   8        3.65        1.27      1.28 o 
  -7   9   8        0.18        0.43      2.34 o 
  -6   9   8      198.57      195.94     11.86 o 
  -5   9   8       68.26       66.38      9.13 o 
  -4   9   8       98.70      110.32      5.96 o 
  -3   9   8        6.54        5.19      1.81 o 
  -2   9   8       30.43       31.37      3.25 o 
  -1   9   8       22.79       29.96      3.67 o 
   0   9   8        0.00       -1.76      1.76 o 
   1   9   8       41.89       50.65      4.53 o 
   2   9   8       16.50       24.42      2.17 o 
   3   9   8      227.77      226.19      7.11 o 
   4   9   8       85.91       97.19      5.78 o 
   5   9   8        0.02       -1.80      1.80 o 
   6   9   8       20.83       30.39      3.85 o 
   7   9   8        1.70        0.55      2.59 o 
   8   9   8       17.87       20.16      4.14 o 
   9   9   8        8.24       23.91      4.21 o 
 -13  10   8        7.56        4.78      3.04 o 
 -12  10   8        0.20        4.70      2.91 o 
 -11  10   8       19.21       23.81      4.14 o 
 -10  10   8       93.52       96.15      6.12 o 
  -9  10   8        0.01       -0.07      1.97 o 
  -8  10   8       53.98       47.16      5.06 o 
  -7  10   8       57.26       62.79      2.93 o 
  -6  10   8        3.76        1.93      2.96 o 
  -5  10   8       33.30       48.74      5.60 o 
  -4  10   8      140.72      138.32      6.85 o 
  -3  10   8        1.57       -0.16      1.87 o 
  -2  10   8       73.32       81.80      4.94 o 
  -1  10   8        6.96        8.61      3.70 o 
   0  10   8      162.38      156.48      8.01 o 
   1  10   8      215.14      206.21      5.68 o 
   2  10   8      147.19      160.03      6.44 o 
   3  10   8        9.40        4.12      3.79 o 
   4  10   8      110.66      122.52      6.68 o 
   5  10   8        0.84        0.16      2.33 o 
   6  10   8       29.01       29.33      4.42 o 
   7  10   8        3.25        2.99      2.71 o 
   8  10   8       13.13       16.72      4.97 o 
 -12  11   8        3.02        6.89      3.16 o 
 -11  11   8       11.69       12.87      3.19 o 
 -10  11   8        4.98        4.47      2.37 o 
  -9  11   8        2.23       -0.97      2.06 o 
  -8  11   8      130.68      128.68      6.31 o 
  -7  11   8       96.75      114.55      5.31 o 
  -6  11   8       89.72       84.19      3.38 o 
  -5  11   8       57.24       50.62      8.17 o 
  -4  11   8        1.51        0.11      2.19 o 
  -3  11   8       42.92       43.20      4.91 o 
  -2  11   8        0.37       -0.07      2.42 o 
  -1  11   8       90.03       93.26      9.45 o 
   0  11   8       46.20       43.53      3.15 o 
   1  11   8      384.75      398.08      9.97 o 
   2  11   8        7.65        9.23      2.62 o 
   3  11   8       23.42       15.82      3.10 o 
   4  11   8        7.36        6.28      2.53 o 
   5  11   8       15.03       14.55      3.26 o 
   6  11   8       17.31       20.20      3.67 o 
   7  11   8        3.69        3.41      3.27 o 
   8  11   8        3.22        6.06      3.20 o 
 -12  12   8        9.00       11.50      3.35 o 
 -11  12   8       40.95       45.94      6.21 o 
 -10  12   8       43.45       43.01      7.75 o 
  -9  12   8      119.15      126.16      9.51 o 
  -8  12   8      264.00      288.25     11.58 o 
  -7  12   8       71.75       62.27      4.56 o 
  -6  12   8        0.15       -2.07      2.07 o 
  -5  12   8        3.79        2.92      1.33 o 
  -4  12   8      176.40      163.80      6.44 o 
  -3  12   8       83.43       67.07      3.44 o 
  -2  12   8        9.23        6.04      1.92 o 
  -1  12   8      121.52      117.03      5.06 o 
   0  12   8      276.87      250.63     14.48 o 
   1  12   8      157.33      141.68      6.66 o 
   2  12   8        3.61        5.27      2.36 o 
   3  12   8       29.46       31.72      3.86 o 
   4  12   8      124.08      126.63      8.70 o 
   5  12   8       37.17       41.27      4.71 o 
   6  12   8       30.32       28.60      4.25 o 
   7  12   8        1.13        3.26      2.91 o 
 -11  13   8       41.16       49.69      5.60 o 
 -10  13   8        5.00        9.74      4.35 o 
  -9  13   8       21.47       19.08      3.37 o 
  -8  13   8        6.56        6.31      2.61 o 
  -7  13   8       33.11       30.68      5.29 o 
  -6  13   8      108.86      116.76      6.19 o 
  -5  13   8       61.24       53.92      4.33 o 
  -4  13   8       76.13       66.89      6.19 o 
  -3  13   8        2.20        5.51      1.95 o 
  -2  13   8        0.55       -0.49      1.89 o 
  -1  13   8       10.81        5.26      3.62 o 
   0  13   8       14.36       14.70      3.44 o 
   1  13   8       30.05       35.67      4.97 o 
   2  13   8       30.93       36.19      4.37 o 
   3  13   8        3.06       -0.85      2.22 o 
   4  13   8      111.55      115.64      7.19 o 
   5  13   8        8.16        9.75      3.33 o 
   6  13   8       21.87       26.41      4.43 o 
   7  13   8        0.90       -2.81      2.95 o 
 -10  14   8        2.03       -0.44      2.67 o 
  -9  14   8       29.40       34.83      4.47 o 
  -8  14   8        0.73        3.11      2.49 o 
  -7  14   8        1.24        6.59      2.63 o 
  -6  14   8        2.07        2.26      2.27 o 
  -5  14   8       90.22       92.09      8.63 o 
  -4  14   8      107.71      117.95      7.52 o 
  -3  14   8        4.28        2.71      2.75 o 
  -2  14   8       35.99       37.91      4.81 o 
  -1  14   8        9.41        3.75      3.26 o 
   0  14   8       22.21       30.45      5.67 o 
   1  14   8        7.45        3.52      3.20 o 
   2  14   8        1.06        3.15      3.40 o 
   3  14   8        5.45        8.45      3.08 o 
   4  14   8       11.21       20.47      4.17 o 
   5  14   8       15.79       20.87      4.02 o 
   6  14   8        0.00       -2.67      2.67 o 
  -9  15   8        3.35        0.32      2.84 o 
  -8  15   8       51.02       48.19      4.94 o 
  -7  15   8      112.71      118.11      7.28 o 
  -6  15   8        9.02        8.68      4.83 o 
  -5  15   8      109.78      120.56      7.03 o 
  -4  15   8        0.16        0.51      2.33 o 
  -3  15   8        1.91       -2.48      2.48 o 
  -2  15   8       38.43       31.63      4.72 o 
  -1  15   8       99.62      125.87      8.88 o 
   0  15   8       39.59       45.73      5.92 o 
   1  15   8        3.43        5.61      3.53 o 
   2  15   8       56.73       61.18      7.01 o 
   3  15   8       80.03       61.86      8.21 o 
   4  15   8        1.03        0.54      2.77 o 
   5  15   8       13.69       10.07      3.48 o 
  -8  16   8        1.84        4.85      2.88 o 
  -7  16   8       32.50       44.00      4.97 o 
  -6  16   8      117.46      152.41      8.90 o 
  -5  16   8        0.23       -0.04      2.49 o 
  -4  16   8       20.60       26.59      4.81 o 
  -3  16   8       16.60       14.92      3.85 o 
  -2  16   8       15.04       16.36      4.41 o 
  -1  16   8       52.32       52.17      6.30 o 
   0  16   8        2.91        4.87      3.21 o 
   1  16   8      103.61      112.46      9.51 o 
   2  16   8        4.55        9.55      4.18 o 
   3  16   8       11.23        5.36      4.91 o 
   4  16   8        2.56        2.24      3.31 o 
  -7  17   8        4.53       -0.08      2.86 o 
  -6  17   8        6.04        9.12      4.50 o 
  -5  17   8        6.96       11.81      4.23 o 
  -4  17   8        3.83        4.17      3.51 o 
  -3  17   8       49.96       58.86      6.80 o 
  -2  17   8        1.15        1.94      4.55 o 
  -1  17   8       33.08       39.33      5.95 o 
   0  17   8       23.60       35.60      5.93 o 
   1  17   8       12.22       12.27      4.41 o 
   2  17   8        9.43       11.08      4.53 o 
   3  17   8        0.01        3.72      4.89 o 
  -5  18   8       54.79       55.95      6.96 o 
  -4  18   8        3.79        6.19      6.72 o 
  -3  18   8        1.49        5.04      3.92 o 
  -2  18   8        3.24        7.16      4.03 o 
  -1  18   8        0.02       -3.42      3.42 o 
   0  18   8       94.02       94.93      9.12 o 
   1  18   8       18.11       21.01      6.10 o 
 -14   1   9      147.25      170.71     12.20 o 
 -13   1   9      132.16      107.33      7.22 o 
 -12   1   9        6.93        4.45      3.56 o 
 -11   1   9        1.21       -0.27      2.63 o 
 -10   1   9        3.37        0.22      3.45 o 
  -9   1   9        3.66        2.13      2.25 o 
  -8   1   9      135.24      130.60     10.63 o 
  -7   1   9      663.03      671.73     16.15 o 
  -6   1   9       23.56       28.13      2.42 o 
  -5   1   9       82.11       76.30      2.40 o 
  -4   1   9       43.10       42.52      2.37 o 
  -3   1   9      479.71      438.10      7.14 o 
  -2   1   9       10.87       12.31      1.56 o 
  -1   1   9        0.39        1.51      0.98 o 
   0   1   9       34.38       36.34      1.94 o 
   1   1   9       99.64       97.98      4.83 o 
   2   1   9        3.41        3.61      2.03 o 
   3   1   9       52.24       40.60      3.92 o 
   4   1   9        3.93        6.79      2.33 o 
   5   1   9       28.05       23.84      2.62 o 
   6   1   9        0.55       -0.69      1.57 o 
   7   1   9        0.93        2.73      2.93 o 
   8   1   9        0.27        0.76      2.95 o 
   9   1   9        0.31        1.89      2.84 o 
 -14   2   9       16.98       11.20      3.28 o 
 -13   2   9       45.09       52.24      5.32 o 
 -12   2   9        1.26       -2.23      2.94 o 
 -11   2   9       15.18       19.06      5.85 o 
 -10   2   9       32.34       44.28      6.11 o 
  -9   2   9       93.34       83.49      6.76 o 
  -8   2   9       37.71       53.48      4.89 o 
  -7   2   9       31.97       37.16      3.93 o 
  -6   2   9      103.94       94.33      3.84 o 
  -5   2   9       28.26       37.30      1.95 o 
  -4   2   9       48.99       55.67      3.08 o 
  -3   2   9       98.88       95.85      3.92 o 
  -2   2   9        5.16        7.54      1.92 o 
  -1   2   9      227.18      222.24      3.96 o 
   0   2   9       34.76       39.04      2.28 o 
   1   2   9      225.70      219.99      6.93 o 
   2   2   9        0.78        1.92      1.81 o 
   3   2   9        6.61        4.18      2.07 o 
   4   2   9        0.02       -0.09      1.34 o 
   5   2   9        2.98        0.35      1.83 o 
   6   2   9        9.76        6.65      2.33 o 
   7   2   9        0.67        3.82      2.09 o 
   8   2   9       27.94       29.33      3.57 o 
   9   2   9        1.39        8.62      3.44 o 
 -14   3   9        2.43        9.81      3.67 o 
 -13   3   9       50.03       61.78      7.55 o 
 -12   3   9        5.13        3.55      2.22 o 
 -11   3   9        0.47       -2.66      3.99 o 
 -10   3   9        6.95       10.43      3.56 o 
  -9   3   9       47.36       42.29      4.84 o 
  -8   3   9       76.17       59.27      8.77 o 
  -7   3   9       14.41       13.82      3.01 o 
  -6   3   9       27.21       62.97      3.58 o 
  -5   3   9      185.20      174.07      7.52 o 
  -4   3   9       75.04       67.24      2.00 o 
  -3   3   9        6.29       10.43      1.71 o 
  -2   3   9       31.47       37.49      1.70 o 
  -1   3   9       53.53       47.12      3.94 o 
   0   3   9       60.10       67.18      3.06 o 
   1   3   9      474.13      465.13      8.95 o 
   2   3   9        2.24       -1.52      1.52 o 
   3   3   9      135.55      133.79      6.93 o 
   4   3   9        0.67        1.00      1.56 o 
   5   3   9        7.09        3.24      2.39 o 
   6   3   9       44.12       49.57      7.08 o 
   7   3   9       75.52       65.41      4.95 o 
   8   3   9        0.68        3.45      2.37 o 
   9   3   9        1.62       -0.06      2.73 o 
 -14   4   9       19.49       20.76      5.39 o 
 -13   4   9       17.01       14.23      3.59 o 
 -12   4   9       73.46       99.78      6.92 o 
 -11   4   9       29.91       18.18      4.52 o 
 -10   4   9       65.72       55.02     11.16 o 
  -9   4   9       62.48       57.53      6.01 o 
  -8   4   9       90.72       89.47      6.88 o 
  -7   4   9      125.71      125.60      6.88 o 
  -6   4   9       20.49       25.30      3.32 o 
  -5   4   9      168.97      155.25      6.98 o 
  -4   4   9       48.88       56.64      4.71 o 
  -3   4   9        2.72        4.85      1.08 o 
  -2   4   9      302.33      280.01      5.08 o 
  -1   4   9      173.97      163.60      3.97 o 
   0   4   9      307.60      298.64      6.98 o 
   1   4   9        3.55        4.87      1.76 o 
   2   4   9      196.84      190.03      7.11 o 
   3   4   9       89.33       91.26      3.95 o 
   4   4   9        5.36        5.83      2.39 o 
   5   4   9       73.94       57.61      4.04 o 
   6   4   9       21.73       20.09      3.13 o 
   7   4   9        4.70        7.83      2.82 o 
   8   4   9       50.72       60.16      5.26 o 
   9   4   9        0.08       -1.06      2.30 o 
 -13   5   9       54.92       64.75      5.99 o 
 -12   5   9        6.20        2.44      2.20 o 
 -11   5   9       28.23       18.03      4.69 o 
 -10   5   9       12.76       17.30      4.78 o 
  -9   5   9      140.38      116.12      8.64 o 
  -8   5   9       23.42       22.85      6.38 o 
  -7   5   9        0.42        2.04      2.42 o 
  -6   5   9      332.12      353.76     11.73 o 
  -5   5   9      504.15      525.12     16.11 o 
  -4   5   9       68.11       77.96      3.75 o 
  -3   5   9      276.98      240.24      5.09 o 
  -2   5   9      111.14      102.04      5.52 o 
  -1   5   9       16.64       21.39      2.80 o 
   0   5   9        3.10        0.78      2.79 o 
   1   5   9      222.66      226.59      6.87 o 
   2   5   9      144.71      130.92      6.86 o 
   3   5   9       30.01       30.20      3.92 o 
   4   5   9       94.05       92.30      6.20 o 
   5   5   9       14.95       12.95      2.38 o 
   6   5   9        0.29       -0.29      1.88 o 
   7   5   9       22.51       22.61      3.49 o 
   8   5   9        0.63        0.13      3.31 o 
 -13   6   9       24.06       31.67      4.28 o 
 -12   6   9       14.21       13.32      2.76 o 
 -11   6   9        0.03       -0.65      3.32 o 
 -10   6   9      151.58      133.65     11.16 o 
  -9   6   9      110.59      102.89     20.20 o 
  -8   6   9      107.12       87.62      8.24 o 
  -7   6   9       31.42       27.80      6.91 o 
  -6   6   9        4.37        3.95      2.55 o 
  -5   6   9       14.06       11.10      3.05 o 
  -4   6   9        0.58        0.40      1.72 o 
  -3   6   9       24.19       23.29      2.56 o 
  -2   6   9       14.16       15.21      3.09 o 
  -1   6   9        6.63        6.03      1.93 o 
   0   6   9        1.78        2.87      1.81 o 
   1   6   9        5.26        5.54      2.02 o 
   2   6   9        6.48        6.92      1.76 o 
   3   6   9      103.83      103.62      6.45 o 
   4   6   9        1.34       -1.84      1.84 o 
   5   6   9        0.87        3.23      1.96 o 
   6   6   9        4.09       10.78      2.69 o 
   7   6   9       26.60       33.80      3.96 o 
   8   6   9       25.18       17.08      3.41 o 
 -13   7   9       43.39       42.87      4.58 o 
 -12   7   9        7.64       16.09      3.45 o 
 -11   7   9        0.12       -1.14      2.82 o 
 -10   7   9       26.78       25.91      5.44 o 
  -9   7   9        0.38        3.91      3.18 o 
  -8   7   9       18.90       24.02      4.46 o 
  -7   7   9       14.63       10.77      3.44 o 
  -6   7   9      192.32      212.99     10.06 o 
  -5   7   9      272.70      274.94     11.11 o 
  -4   7   9        5.76        3.74      2.25 o 
  -3   7   9       36.97       35.26      7.18 o 
  -2   7   9       18.45       19.55      3.11 o 
  -1   7   9       27.97       36.15      3.89 o 
   0   7   9        2.16        2.25      1.79 o 
   1   7   9       65.34       62.76      4.53 o 
   2   7   9        4.41        6.44      2.56 o 
   3   7   9        7.21        7.58      2.70 o 
   4   7   9       37.19       37.64      4.35 o 
   5   7   9        9.07        5.60      2.52 o 
   6   7   9       16.10       15.68      3.01 o 
   7   7   9       33.34       35.78      4.23 o 
   8   7   9        0.61        4.85      2.87 o 
 -13   8   9        0.02        3.23      2.82 o 
 -12   8   9        5.84        7.37      2.61 o 
 -11   8   9       93.07       92.60      8.08 o 
 -10   8   9      388.45      420.18     13.90 o 
  -9   8   9       98.02      131.41      8.58 o 
  -8   8   9       18.19       14.05      3.44 o 
  -7   8   9        1.52        1.26      2.34 o 
  -6   8   9        7.44       -2.55      2.55 o 
  -5   8   9       59.04       55.51      6.36 o 
  -4   8   9       75.60       77.67      5.90 o 
  -3   8   9       48.51       60.86      4.40 o 
  -2   8   9      133.09      136.91      9.53 o 
  -1   8   9        7.01        6.94      3.18 o 
   0   8   9        4.88        4.25      2.69 o 
   1   8   9       13.92       17.16      3.18 o 
   2   8   9       35.16       35.41      4.23 o 
   3   8   9       28.16       33.08      4.22 o 
   4   8   9        0.09       -1.23      1.23 o 
   5   8   9        1.60        4.47      2.68 o 
   6   8   9        6.52        5.56      2.69 o 
   7   8   9       11.50       23.23      3.81 o 
   8   8   9       43.69       60.76      5.63 o 
 -12   9   9        0.06        2.01      2.41 o 
 -11   9   9       56.92       55.11      9.73 o 
 -10   9   9        0.04        1.13      3.16 o 
  -9   9   9      156.69      153.53      9.48 o 
  -8   9   9       20.41       17.46      4.49 o 
  -7   9   9        0.67        2.23      2.53 o 
  -6   9   9        4.08       12.44      4.96 o 
  -5   9   9        0.93       -0.12      2.24 o 
  -4   9   9       13.12       11.78      2.93 o 
  -3   9   9       34.97       40.76      3.76 o 
  -2   9   9        0.36        2.79      3.19 o 
  -1   9   9       29.98       25.54      6.64 o 
   0   9   9        2.28        3.65      3.40 o 
   1   9   9       10.09       13.77      3.16 o 
   2   9   9      133.93      129.24      7.66 o 
   3   9   9       51.30       43.89      4.87 o 
   4   9   9       20.66       24.01      2.97 o 
   5   9   9        6.91        9.57      2.60 o 
   6   9   9        8.05        8.41      2.86 o 
   7   9   9       15.41       15.58      3.43 o 
 -12  10   9       17.43       14.64      3.08 o 
 -11  10   9        0.05        1.27      2.53 o 
 -10  10   9       28.61       31.74      5.20 o 
  -9  10   9       68.03       69.87      6.73 o 
  -8  10   9      247.46      267.88     10.91 o 
  -7  10   9       86.37       74.66      6.52 o 
  -6  10   9       53.67       51.69      5.59 o 
  -5  10   9        5.16        3.02      2.48 o 
  -4  10   9       12.79        8.66      3.04 o 
  -3  10   9        3.58        2.39      3.07 o 
  -2  10   9        9.72        5.29      3.44 o 
  -1  10   9        3.78        5.97      6.64 o 
   0  10   9       80.79       92.03     25.25 o 
   1  10   9        2.22        0.73      2.63 o 
   2  10   9      104.09      105.73      8.90 o 
   3  10   9        3.05        3.34      1.90 o 
   4  10   9        1.11        4.63      2.32 o 
   5  10   9       20.47       15.48      3.29 o 
   6  10   9        7.67        5.96      2.79 o 
   7  10   9        3.36       -0.70      2.63 o 
 -11  11   9       79.30       73.73      5.33 o 
 -10  11   9       25.73       21.11      4.80 o 
  -9  11   9      167.58      189.59     11.33 o 
  -8  11   9       17.18       16.98      4.13 o 
  -7  11   9       94.97       87.10      7.45 o 
  -6  11   9        2.95        4.24      2.89 o 
  -5  11   9       10.78       11.46      3.44 o 
  -4  11   9      119.18      115.31      8.15 o 
  -3  11   9      122.80      137.23     11.20 o 
  -2  11   9        0.32        0.00      3.32 o 
  -1  11   9       38.84       42.12      6.73 o 
   0  11   9        1.30       -0.58      4.52 o 
   1  11   9      518.82      463.54     22.82 o 
   2  11   9        0.06        3.12      2.78 o 
   3  11   9        4.23        0.77      1.92 o 
   4  11   9        3.74        3.01      2.57 o 
   5  11   9        1.82        6.20      2.80 o 
   6  11   9        1.05        0.09      2.75 o 
 -10  12   9       10.47       10.92      2.53 o 
  -9  12   9        4.78       15.15      6.33 o 
  -8  12   9        0.15        0.20      3.21 o 
  -7  12   9       91.44       92.79      7.89 o 
  -6  12   9        0.28       -0.80      2.89 o 
  -5  12   9       27.10       22.27      5.40 o 
  -4  12   9       25.45       21.47      6.59 o 
  -3  12   9        3.56        6.68      4.31 o 
  -2  12   9        6.17        7.24      4.46 o 
  -1  12   9       56.32       58.75     11.69 o 
   0  12   9       21.88       25.67      6.26 o 
   1  12   9       17.17       19.49      5.82 o 
   2  12   9       45.26       34.84      3.43 o 
   3  12   9        7.95       11.77      2.75 o 
   4  12   9       26.05       34.03      4.07 o 
   5  12   9       14.34       22.19      3.79 o 
   6  12   9       15.33        9.65      5.32 o 
 -10  13   9        0.53        1.25      2.36 o 
  -9  13   9        4.64        6.38      3.73 o 
  -8  13   9       33.42       28.43      5.15 o 
  -7  13   9        0.13       -1.27      2.75 o 
  -6  13   9        2.64       -0.34      3.04 o 
  -5  13   9        5.35        8.85      3.53 o 
  -4  13   9       78.88       72.38     10.36 o 
  -3  13   9       20.04       21.26      5.98 o 
  -2  13   9      106.19      108.24     11.20 o 
  -1  13   9        0.32       -1.11      7.18 o 
   0  13   9      152.69      167.46     14.00 o 
   1  13   9        0.78        6.82      4.69 o 
   2  13   9       40.96       54.69      4.86 o 
   3  13   9       11.62       10.52      3.38 o 
   4  13   9       18.10       16.93      3.60 o 
   5  13   9        5.20        7.84      3.20 o 
  -9  14   9        9.13        3.77      2.35 o 
  -8  14   9        3.22        4.40      1.99 o 
  -7  14   9       60.58       47.55      6.49 o 
  -6  14   9       29.54       24.73      5.01 o 
  -5  14   9       18.25       17.56      4.44 o 
  -4  14   9        2.87        2.44      6.38 o 
  -3  14   9       37.11       40.87      7.89 o 
  -2  14   9        4.07        6.23      4.69 o 
  -1  14   9       69.29       76.84     10.29 o 
   0  14   9        8.83       13.75      3.02 o 
   1  14   9      241.34      243.92     20.79 o 
   2  14   9        2.69        6.20      3.76 o 
   3  14   9        0.02       -0.55      2.93 o 
   4  14   9       15.94       14.73      3.93 o 
  -8  15   9        1.86        1.33      4.22 o 
  -7  15   9       32.75       38.99      5.06 o 
  -6  15   9       14.93       25.97      5.28 o 
  -5  15   9       13.60       16.34     10.90 o 
  -4  15   9        1.14       -4.67      9.30 o 
  -3  15   9       12.34       10.20      5.82 o 
  -2  15   9        0.01        9.30      9.83 o 
  -1  15   9        3.00        2.81      4.35 o 
   0  15   9       65.40       63.68      5.36 o 
   1  15   9       21.87       21.82      4.14 o 
   2  15   9        0.03        0.45      2.85 o 
   3  15   9       82.92       95.03      7.42 o 
  -6  16   9       14.13       21.95      3.35 o 
  -5  16   9        0.10        2.40      3.20 o 
  -4  16   9        2.83        4.55      2.35 o 
  -3  16   9        0.12        0.73      3.09 o 
  -2  16   9        7.69        4.89      2.78 o 
  -1  16   9        0.09        0.30      2.33 o 
   0  16   9       39.92       38.63      5.24 o 
   1  16   9       57.72       63.45      6.66 o 
  -3  17   9        3.58        9.81      3.24 o 
  -2  17   9        0.86       -2.75      2.78 o 
 -13   0  10      235.41      304.02     20.73 o 
 -12   0  10      196.15      249.28     17.01 o 
 -11   0  10       44.28       47.30      8.50 o 
 -10   0  10       93.60       72.82      9.57 o 
  -9   0  10       60.82       73.35      8.50 o 
  -8   0  10        7.58       11.69      3.72 o 
  -7   0  10      144.38      141.91      8.50 o 
  -6   0  10      105.17      113.21      6.91 o 
  -5   0  10       86.29       87.32      4.10 o 
  -4   0  10       49.37       56.54      2.55 o 
  -3   0  10      225.90      253.49     12.59 o 
  -2   0  10      213.76      222.12      6.14 o 
  -1   0  10      341.35      357.62      8.73 o 
   0   0  10      136.87      129.85      9.83 o 
   1   0  10        8.00        9.15      5.58 o 
   2   0  10       65.41       59.22      6.49 o 
   3   0  10        1.01       -0.27      2.94 o 
   4   0  10       19.14       19.97      4.98 o 
   5   0  10       16.20       18.07      4.71 o 
   6   0  10       33.37       30.45      3.43 o 
   7   0  10       27.35       38.68      7.61 o 
 -13   1  10        5.86       10.43      4.84 o 
 -12   1  10        3.74        0.00      3.38 o 
 -11   1  10       27.64       30.80      5.06 o 
 -10   1  10        5.28        1.44      2.92 o 
  -9   1  10        0.02       -1.88      1.88 o 
  -8   1  10       11.26        7.77      2.42 o 
  -7   1  10       33.51       33.66      3.56 o 
  -6   1  10       45.24       55.96      3.81 o 
  -5   1  10        6.34        6.08      1.35 o 
  -4   1  10        0.12        0.23      1.32 o 
  -3   1  10        7.02        6.75      1.57 o 
  -2   1  10      196.66      206.36      3.68 o 
  -1   1  10        3.17        2.54      1.20 o 
   0   1  10        2.22        2.98      1.60 o 
   1   1  10        1.51        1.41      2.43 o 
   2   1  10        0.04       -0.94      1.74 o 
   3   1  10       14.50       15.57      2.63 o 
   4   1  10       13.69       19.69      2.94 o 
   5   1  10       11.36       16.92      2.96 o 
   6   1  10       72.48       82.12      4.26 o 
   7   1  10        6.71        4.61      2.40 o 
 -13   2  10       84.29      110.87     10.33 o 
 -12   2  10       26.49       32.94      8.77 o 
 -11   2  10       70.77       78.19      7.70 o 
 -10   2  10        5.95        6.85      5.32 o 
  -9   2  10       21.75       20.18      3.76 o 
  -8   2  10        2.87        4.78      2.42 o 
  -7   2  10        0.05       -1.59      2.39 o 
  -6   2  10       94.58      100.52      4.82 o 
  -5   2  10       15.18       16.81      1.47 o 
  -4   2  10      143.05      115.45      4.70 o 
  -3   2  10       16.17       18.29      2.15 o 
  -2   2  10       15.51       10.22      1.39 o 
  -1   2  10       34.31       32.80      2.28 o 
   0   2  10      154.35      155.48      5.83 o 
   1   2  10        0.01       -1.65      1.65 o 
   2   2  10      121.30      133.48      7.44 o 
   3   2  10        1.57        3.43      2.17 o 
   4   2  10        4.03        3.65      2.33 o 
   5   2  10       78.67       77.38      5.30 o 
   6   2  10        4.67        0.65      2.23 o 
   7   2  10        1.68        9.03      2.43 o 
 -13   3  10        7.96        8.04      4.69 o 
 -12   3  10        3.70        1.82      5.32 o 
 -11   3  10       17.06       16.74      4.51 o 
 -10   3  10       24.85       27.44      4.69 o 
  -9   3  10       34.00       37.84      6.38 o 
  -8   3  10       62.86       67.24      5.64 o 
  -7   3  10       49.41       50.83      4.60 o 
  -6   3  10       53.18       65.94      4.71 o 
  -5   3  10       44.48       51.29      2.89 o 
  -4   3  10       51.71       53.77      8.50 o 
  -3   3  10      188.40      192.60      6.91 o 
  -2   3  10        4.30        2.93      1.07 o 
  -1   3  10      302.61      312.47      8.06 o 
   0   3  10       41.86       51.39      5.91 o 
   1   3  10       69.29       68.95      4.78 o 
   2   3  10        0.14        0.86      2.61 o 
   3   3  10       29.13       30.93      6.24 o 
   4   3  10        1.76        1.16      2.23 o 
   5   3  10        0.05        1.36      2.93 o 
   6   3  10        3.00        2.00      2.78 o 
   7   3  10        1.32        0.43      2.15 o 
 -13   4  10        2.43       -1.59      3.93 o 
 -12   4  10       79.91       79.36     13.02 o 
 -11   4  10        0.10        1.06      3.76 o 
 -10   4  10        0.02        1.42      2.80 o 
  -9   4  10       78.82       91.95      7.26 o 
  -8   4  10       49.63       40.70      4.84 o 
  -7   4  10       14.18       10.59      2.80 o 
  -6   4  10        3.48        0.21      1.77 o 
  -5   4  10       28.72       26.99      2.40 o 
  -4   4  10      529.26      531.48     10.53 o 
  -3   4  10       61.16       69.50      3.81 o 
  -2   4  10       46.92       40.23      3.01 o 
  -1   4  10        2.05        2.34      1.46 o 
   0   4  10      127.52      141.23      7.52 o 
   1   4  10        4.35        7.34      2.31 o 
   2   4  10       34.22       32.60      3.79 o 
   3   4  10       17.21       20.20      3.43 o 
   4   4  10        0.05        0.72      2.33 o 
   5   4  10        4.10       -0.54      2.47 o 
   6   4  10        6.45       12.18      3.38 o 
   7   4  10        2.85        6.48      2.39 o 
 -12   5  10        0.62       -0.28      3.56 o 
 -11   5  10       22.77       18.07      4.89 o 
 -10   5  10       16.57       11.16      4.13 o 
  -9   5  10       12.89        1.86      3.01 o 
  -8   5  10        7.75       13.48      3.56 o 
  -7   5  10       50.81       47.81      7.71 o 
  -6   5  10       38.58       43.93      5.05 o 
  -5   5  10       22.69       24.88      3.44 o 
  -4   5  10       44.96       45.16      4.52 o 
  -3   5  10       20.17       23.78      2.34 o 
  -2   5  10       22.83       19.29      3.07 o 
  -1   5  10        1.17       -0.77      1.71 o 
   0   5  10       57.20       59.63      4.76 o 
   1   5  10      100.04       94.32      6.74 o 
   2   5  10        0.69       -0.15      2.23 o 
   3   5  10        4.35        8.96      2.83 o 
   4   5  10       20.20       19.74      3.51 o 
   5   5  10        9.09        9.57      3.22 o 
   6   5  10       17.34       26.10      4.44 o 
   7   5  10        1.18        0.74      2.32 o 
 -12   6  10       14.17       35.65      6.73 o 
 -11   6  10        0.06       -2.92      3.38 o 
 -10   6  10       20.14       21.48      4.84 o 
  -9   6  10       79.11       73.05      7.32 o 
  -8   6  10       13.87       16.66      6.11 o 
  -7   6  10        4.77        0.53      5.32 o 
  -6   6  10        0.01       -1.79      2.04 o 
  -5   6  10      140.99      131.28      7.47 o 
  -4   6  10       21.94       19.56      3.70 o 
  -3   6  10       40.83       49.92      5.21 o 
  -2   6  10       42.63       34.80      4.14 o 
  -1   6  10        0.79        0.62      1.98 o 
   0   6  10       32.97       41.74      3.88 o 
   1   6  10        4.17        4.64      2.16 o 
   2   6  10        8.20        3.99      2.47 o 
   3   6  10        7.22        3.03      2.50 o 
   4   6  10       23.42       27.95      4.05 o 
   5   6  10        8.59        7.75      3.53 o 
   6   6  10        5.33        7.58      3.33 o 
   7   6  10        0.27        0.47      2.74 o 
 -12   7  10      105.94      116.31      9.18 o 
 -11   7  10       15.55       11.16      5.06 o 
 -10   7  10      249.02      278.12     18.07 o 
  -9   7  10       48.47       43.82      6.19 o 
  -8   7  10       32.29       47.97      6.12 o 
  -7   7  10        1.81        2.02      2.80 o 
  -6   7  10        4.37        5.72      3.18 o 
  -5   7  10       23.86       27.69      7.97 o 
  -4   7  10       81.26       76.84     10.90 o 
  -3   7  10       44.55       43.36      6.38 o 
  -2   7  10        8.12        6.84      2.94 o 
  -1   7  10        0.80       -0.23      2.58 o 
   0   7  10        0.18        0.63      2.20 o 
   1   7  10       39.36       35.07      4.83 o 
   2   7  10       15.27        5.87      2.54 o 
   3   7  10        1.16       -0.35      2.14 o 
   4   7  10        5.56       11.39      3.39 o 
   5   7  10        0.39        2.15      3.68 o 
   6   7  10       28.52       33.09      4.96 o 
 -11   8  10      251.85      256.90     18.33 o 
 -10   8  10        9.92       10.72      3.88 o 
  -9   8  10       37.82       34.83      4.76 o 
  -8   8  10        1.33        3.15      2.62 o 
  -7   8  10       11.27        5.23      3.56 o 
  -6   8  10        0.79        2.39      2.92 o 
  -5   8  10       33.81       36.21      4.98 o 
  -4   8  10       60.18       58.84      9.04 o 
  -3   8  10       23.63       20.99      4.31 o 
  -2   8  10        1.57        5.75      3.18 o 
  -1   8  10        5.03       11.42      3.39 o 
   0   8  10       13.63       19.88      4.19 o 
   1   8  10        6.79        4.46      2.47 o 
   2   8  10        0.18       -2.08      2.08 o 
   3   8  10       11.20       10.21      3.17 o 
   4   8  10        6.04       -0.39      2.63 o 
   5   8  10        0.12       -0.04      2.87 o 
   6   8  10        2.09        1.01      3.06 o 
 -11   9  10        5.01        9.50      3.88 o 
 -10   9  10        1.37        2.08      3.62 o 
  -9   9  10       99.86      104.59      9.80 o 
  -8   9  10       52.47       49.47      6.76 o 
  -7   9  10       31.08       39.23      4.97 o 
  -6   9  10       93.43      103.47      7.93 o 
  -5   9  10        8.23       11.96      3.35 o 
  -4   9  10        0.04        1.95      2.42 o 
  -3   9  10        0.64       -1.33      3.99 o 
  -2   9  10       15.85       17.19      4.31 o 
  -1   9  10        8.02        3.07      4.16 o 
   0   9  10       12.46       15.95      4.16 o 
   1   9  10        2.07        1.78      2.76 o 
   2   9  10        0.02       -1.75      2.18 o 
   3   9  10        4.48        3.41      2.74 o 
   4   9  10        0.37       -0.23      3.05 o 
   5   9  10        9.00        3.75      3.31 o 
 -10  10  10        0.00        1.44      3.24 o 
  -9  10  10       27.80       20.88      6.23 o 
  -8  10  10        0.31        3.16      2.89 o 
  -7  10  10        8.47        5.64      2.92 o 
  -6  10  10       12.60       13.49      3.57 o 
  -5  10  10        0.09        1.76      2.65 o 
  -4  10  10       32.63       24.81      5.49 o 
  -3  10  10       19.46       29.79      5.74 o 
  -2  10  10        5.80        8.26      3.70 o 
  -1  10  10        1.13        3.19      3.54 o 
   0  10  10        0.01       -0.82      3.58 o 
   1  10  10        1.97        3.27      3.31 o 
   2  10  10       73.19       74.89      6.98 o 
   3  10  10        5.18        0.89      2.89 o 
   4  10  10        2.09        3.79      3.32 o 
   5  10  10       34.97       41.97      5.61 o 
 -10  11  10       19.66       18.94      4.66 o 
  -9  11  10       21.57       12.03      3.98 o 
  -8  11  10       15.00       13.35      3.91 o 
  -7  11  10       18.02       23.55      4.42 o 
  -6  11  10        9.70        9.16      3.79 o 
  -5  11  10       31.89       28.09      4.62 o 
  -4  11  10        0.95       -1.09      3.56 o 
  -3  11  10        7.37        5.78      9.83 o 
  -2  11  10       42.75       58.20      8.02 o 
  -1  11  10       88.96      103.61     10.63 o 
   0  11  10        0.83        1.71      5.48 o 
   1  11  10        7.17       11.56      4.30 o 
   2  11  10        2.89        0.08      3.35 o 
   3  11  10       42.26       46.75      9.21 o 
   4  11  10        0.13       -2.65      2.97 o 
  -9  12  10        4.06        5.82      4.10 o 
  -8  12  10        1.30        4.07      3.38 o 
  -7  12  10        0.92        0.86      2.89 o 
  -6  12  10        0.73        2.74      2.95 o 
  -5  12  10        0.13        2.92      4.13 o 
  -4  12  10        1.01        5.14      4.60 o 
  -3  12  10       60.64       62.00      8.83 o 
  -2  12  10      566.10      597.63     22.47 o 
  -1  12  10       27.90       32.88      6.76 o 
   0  12  10       24.23       13.94      5.86 o 
   1  12  10       12.46        6.66      4.04 o 
   2  12  10       27.76       25.33      5.59 o 
   3  12  10       26.54       33.73      7.57 o 
  -8  13  10        0.27       -1.39      3.35 o 
  -7  13  10        4.04        1.44      4.17 o 
  -6  13  10        3.68       -2.07      3.16 o 
  -5  13  10        0.07       -3.70      3.70 o 
  -4  13  10        8.75        5.00      4.42 o 
  -3  13  10       31.76       31.70      6.95 o 
  -2  13  10       36.76       42.35      8.02 o 
  -1  13  10       10.93       11.00      5.06 o 
   0  13  10       21.59       18.46      7.97 o 
   1  13  10        7.47       14.07      4.97 o 
   2  13  10       11.62       24.85      5.73 o 
  -7  14  10       10.68       12.02      4.78 o 
  -6  14  10        4.90        6.84      5.60 o 
  -5  14  10        1.49        3.01      4.98 o 
  -4  14  10       70.11       82.84     31.89 o 
  -3  14  10       16.44       19.93      6.64 o 
  -2  14  10        0.22        0.49      4.21 o 
  -1  14  10        5.13        2.51      4.91 o 
   0  14  10        9.67        5.81      5.85 o 
   1  14  10        1.89       12.13      5.03 o 
  -4  15  10        5.75        8.36      5.44 o 
  -3  15  10        0.70       10.36      5.64 o 
  -2  15  10       20.66       29.38      7.70 o 
  -1  15  10        0.10       -2.23      4.42 o 
 -12   1  11       95.71       99.62      9.20 o 
 -11   1  11       43.82       48.56     10.36 o 
 -10   1  11       72.65       70.02      6.39 o 
  -9   1  11       97.72       95.54      6.95 o 
  -8   1  11       42.93       57.46      7.18 o 
  -7   1  11        5.70        4.78      1.88 o 
  -6   1  11        1.22        0.30      1.28 o 
  -5   1  11       39.10       42.25      2.11 o 
  -4   1  11        0.80        0.08      1.97 o 
  -3   1  11      180.78      204.53     13.68 o 
  -2   1  11      135.20      120.27      4.37 o 
  -1   1  11       90.44       85.78      5.29 o 
   0   1  11      119.56      117.64      4.61 o 
   1   1  11        1.43        2.53      1.55 o 
   2   1  11        0.57       -0.56      1.65 o 
   3   1  11        3.02        4.81      5.29 o 
   4   1  11        1.36        2.53      3.45 o 
   5   1  11        1.33       -2.26      2.26 o 
 -11   2  11       19.56       17.98      4.69 o 
 -10   2  11       17.12       17.31     10.10 o 
  -9   2  11        1.43        3.33      2.80 o 
  -8   2  11        6.18       10.81      2.92 o 
  -7   2  11        5.08        2.90      2.04 o 
  -6   2  11       67.25       73.20      4.02 o 
  -5   2  11       65.08       63.67      5.95 o 
  -4   2  11       14.29       15.61      5.05 o 
  -3   2  11       47.97       37.88      4.65 o 
  -2   2  11      136.92      123.31      3.56 o 
  -1   2  11       21.61       25.35      2.68 o 
   0   2  11        4.56        1.00      1.99 o 
   1   2  11       14.59       16.62      2.89 o 
   2   2  11       32.67       33.94      3.96 o 
   3   2  11        3.25        3.63      2.12 o 
   4   2  11        8.74        9.21      2.61 o 
   5   2  11       12.76       10.55      2.81 o 
 -11   3  11        4.14        4.49      5.58 o 
 -10   3  11       11.20       13.72      6.91 o 
  -9   3  11        0.65       -1.68      2.66 o 
  -8   3  11       44.67       47.39      4.84 o 
  -7   3  11        8.53        5.60      2.42 o 
  -6   3  11       14.94       10.73      2.14 o 
  -5   3  11        9.26       12.21      1.64 o 
  -4   3  11       12.30        5.67      2.85 o 
  -3   3  11       62.35       73.94      8.24 o 
  -2   3  11        1.32        2.02      1.67 o 
  -1   3  11        6.63        5.24      1.93 o 
   0   3  11        0.30        0.23      1.60 o 
   1   3  11       21.08       22.07      3.84 o 
   2   3  11        1.90        2.80      3.38 o 
   3   3  11       16.85       14.97      3.33 o 
   4   3  11        9.33       17.10      3.39 o 
   5   3  11        9.64        6.51      2.85 o 
 -11   4  11       22.92       29.90     15.95 o 
 -10   4  11       16.32       18.64      4.51 o 
  -9   4  11       10.72       12.91      5.58 o 
  -8   4  11        2.43        2.09      3.99 o 
  -7   4  11        2.00        1.84      2.39 o 
  -6   4  11       22.15       23.51      6.11 o 
  -5   4  11       32.31       33.89      3.29 o 
  -4   4  11       47.00       48.57      3.76 o 
  -3   4  11        6.79        3.78      1.79 o 
  -2   4  11       36.23       33.67      3.49 o 
  -1   4  11        2.73        3.25      1.85 o 
   0   4  11        4.95        2.91      2.18 o 
   1   4  11       13.37       11.96      2.76 o 
   2   4  11        0.90        3.50      2.99 o 
   3   4  11        8.79        5.81      2.74 o 
   4   4  11       71.33       76.26      6.30 o 
   5   4  11        0.21       -2.51      2.51 o 
 -11   5  11        8.89       11.65      4.31 o 
 -10   5  11       11.16       14.17      4.21 o 
  -9   5  11       38.24       27.44      4.89 o 
  -8   5  11       32.31       33.36      4.84 o 
  -7   5  11       75.94       83.26      7.18 o 
  -6   5  11        0.04       -0.68      2.04 o 
  -5   5  11        0.00       -1.85      1.85 o 
  -4   5  11       71.95       70.08      9.38 o 
  -3   5  11       46.75       39.09      3.83 o 
  -2   5  11       17.23       14.83      2.85 o 
  -1   5  11       27.79       28.16      3.64 o 
   0   5  11        3.93        3.60      2.08 o 
   1   5  11       28.20       33.79      3.93 o 
   2   5  11       21.27       19.54      3.46 o 
   3   5  11       12.91       11.94      3.17 o 
   4   5  11        0.08       -1.51      3.43 o 
   5   5  11       24.62       37.94      4.94 o 
 -11   6  11       22.39       24.67      6.19 o 
 -10   6  11       32.99       29.47      5.64 o 
  -9   6  11        3.09        6.35      3.44 o 
  -8   6  11       18.17       19.89      4.31 o 
  -7   6  11       47.61       51.82     11.43 o 
  -6   6  11       13.55       10.67      6.64 o 
  -5   6  11       80.25       68.13      5.99 o 
  -4   6  11        5.34        4.25      2.66 o 
  -3   6  11       22.44       23.93      3.58 o 
  -2   6  11        0.31        2.20      3.28 o 
  -1   6  11       43.49       47.41      4.87 o 
   0   6  11       13.88       12.14      3.23 o 
   1   6  11       12.07        9.75      2.84 o 
   2   6  11        3.52        0.84      2.59 o 
   3   6  11       20.11       26.36      3.97 o 
   4   6  11        3.52        0.73      2.68 o 
 -10   7  11       58.37       67.36     12.49 o 
  -9   7  11        7.87        6.84      4.31 o 
  -8   7  11       14.65       15.75      4.08 o 
  -7   7  11       20.15       22.27     13.29 o 
  -6   7  11        0.58        1.73      2.94 o 
  -5   7  11        0.42        4.60      3.05 o 
  -4   7  11        0.54        0.84      2.66 o 
  -3   7  11       19.30       21.53      4.07 o 
  -2   7  11        0.26       -1.89      2.37 o 
  -1   7  11       20.82       25.03      4.34 o 
   0   7  11       12.63        5.54      3.11 o 
   1   7  11        8.64        5.67      2.66 o 
   2   7  11        2.57        3.30      2.69 o 
   3   7  11        8.80        8.27      3.21 o 
   4   7  11        0.93        1.52      2.96 o 
 -10   8  11        2.05       -1.13      3.16 o 
  -9   8  11        0.43       -1.27      2.55 o 
  -8   8  11        6.55       14.21      4.31 o 
  -7   8  11       48.68       71.47      8.77 o 
  -6   8  11        1.33        2.34      3.05 o 
  -5   8  11        0.07       -0.16      3.05 o 
  -4   8  11       80.79       89.35      7.92 o 
  -3   8  11       14.20       15.80      4.21 o 
  -2   8  11       46.04       55.09      6.03 o 
  -1   8  11        1.01       -0.16      2.95 o 
   0   8  11       18.36       19.02      4.21 o 
   1   8  11        0.50        0.82      2.92 o 
   2   8  11        0.05       -1.26      2.49 o 
   3   8  11       24.95       24.40      5.22 o 
   4   8  11        6.03        0.20      6.91 o 
  -9   9  11       51.94       44.83      5.81 o 
  -8   9  11        0.04        0.49      3.52 o 
  -7   9  11        2.04        7.19      3.11 o 
  -6   9  11       21.89       28.41      4.35 o 
  -5   9  11       45.12       55.63      6.88 o 
  -4   9  11       18.28       19.25      4.71 o 
  -3   9  11        6.41       -0.72      3.05 o 
  -2   9  11       13.51       11.93      4.57 o 
  -1   9  11       18.35       26.31      9.33 o 
   0   9  11        1.55        0.07      3.15 o 
   1   9  11        6.62        9.60      3.67 o 
   2   9  11       33.17       33.93      5.67 o 
   3   9  11        3.91        2.43      3.30 o 
  -8  10  11        0.51        3.00      3.35 o 
  -7  10  11       13.62       21.93      4.42 o 
  -6  10  11       67.18       70.54      6.74 o 
  -5  10  11       11.95        6.14      5.58 o 
  -4  10  11       34.66       31.29      6.10 o 
  -3  10  11        0.31       -1.04      3.44 o 
  -2  10  11       14.54       21.46      5.32 o 
  -1  10  11        7.27        8.31      3.80 o 
   0  10  11        7.22        9.00      4.10 o 
   1  10  11        3.18        8.98      3.92 o 
   2  10  11        0.00       -1.93      3.35 o 
  -7  11  11        2.82        0.85      3.16 o 
  -6  11  11       11.92        5.29      4.69 o 
  -5  11  11        0.36       -2.60      3.32 o 
  -4  11  11        2.47        1.21      3.93 o 
  -3  11  11        3.75        4.35      4.08 o 
  -2  11  11        0.94       -3.54      3.72 o 
  -1  11  11       85.32       83.23      8.32 o 
   0  11  11       33.13       27.78      5.46 o 
   1  11  11        0.23        6.38      4.26 o 
  -6  12  11        0.55        3.19      4.51 o 
  -5  12  11        2.75        2.08      8.24 o 
  -4  12  11        1.79        3.58      4.31 o 
  -3  12  11       34.18       31.72     10.10 o 
  -2  12  11        3.98        4.17      4.60 o 
  -1  12  11       53.79       51.37      7.36 o 
   0  12  11        0.23        0.33      3.57 o 
 -10   0  12        0.74        4.25      4.78 o 
  -9   0  12      149.87      136.07     10.10 o 
  -8   0  12       16.95       11.16      3.72 o 
  -7   0  12        0.12        4.78      2.66 o 
  -6   0  12        0.70        2.66      2.13 o 
  -5   0  12        2.62        1.06      1.59 o 
  -3   0  12      113.94      117.99      9.83 o 
  -2   0  12       72.33       66.89      5.60 o 
  -1   0  12       34.18       42.52     10.63 o 
   0   0  12        5.29        5.49      3.33 o 
   1   0  12       99.39      111.40     16.74 o 
   2   0  12        5.50        2.70     11.43 o 
   3   0  12        0.43       -1.73      7.44 o 
 -10   1  12       17.76       18.51      9.04 o 
  -9   1  12        2.73        2.66      2.63 o 
  -8   1  12       13.56        6.75      2.42 o 
  -7   1  12        2.63        0.74      4.25 o 
  -6   1  12        2.03        2.92      2.39 o 
  -5   1  12        4.70        7.44      2.66 o 
  -4   1  12      165.95      163.17      8.50 o 
  -3   1  12        8.21        9.48      2.93 o 
  -2   1  12       76.85       86.26      4.80 o 
  -1   1  12        5.47       10.12      2.17 o 
   0   1  12        0.91       -1.74      1.74 o 
   1   1  12        0.01        0.89      2.31 o 
   2   1  12        0.29        3.37      2.37 o 
   3   1  12        3.79        0.27      2.63 o 
  -9   2  12        3.85        1.59      2.42 o 
  -8   2  12        8.43        6.38      2.63 o 
  -7   2  12       10.48       12.13      2.42 o 
  -6   2  12        2.59        3.72      2.66 o 
  -5   2  12       22.05       15.95      3.72 o 
  -4   2  12        2.41        0.09      2.80 o 
  -3   2  12       52.89       61.83      6.13 o 
  -2   2  12       42.83       60.12      6.25 o 
  -1   2  12      112.79      128.91      5.61 o 
   0   2  12       21.16       22.95      3.15 o 
   1   2  12        0.83        1.78      1.94 o 
   2   2  12        7.78        9.11      2.38 o 
   3   2  12        0.67        0.32      2.66 o 
  -9   3  12       22.28       30.56      4.51 o 
  -8   3  12       23.65       40.09      4.46 o 
  -7   3  12        6.34        3.72      4.25 o 
  -6   3  12        0.37        4.64      1.85 o 
  -5   3  12        7.27        3.16      3.21 o 
  -4   3  12       18.92       21.02      4.28 o 
  -3   3  12       82.85       77.46     12.49 o 
  -2   3  12        9.35       14.51      6.35 o 
  -1   3  12       46.98       52.05      4.42 o 
   0   3  12       11.64       12.93      2.63 o 
   1   3  12        0.36       -0.13      2.45 o 
   2   3  12        7.36       11.03      2.91 o 
   3   3  12        0.34        1.66      2.17 o 
  -9   4  12        9.83        7.44      4.78 o 
  -8   4  12        0.35        4.25      2.66 o 
  -7   4  12       20.56       19.57      5.32 o 
  -6   4  12       39.96       36.24      5.32 o 
  -5   4  12        0.12        0.38      1.79 o 
  -4   4  12        1.13       -0.53      2.85 o 
  -3   4  12        0.59        4.70      1.80 o 
  -2   4  12        3.69        1.02      1.81 o 
  -1   4  12        7.48        2.60      3.74 o 
   0   4  12        0.18       -0.11      1.96 o 
   1   4  12        1.74       -1.04      2.23 o 
   2   4  12       18.03       23.65      3.76 o 
  -9   5  12        8.70       14.19      4.78 o 
  -8   5  12        8.07        7.15      3.32 o 
  -7   5  12       14.22       10.69      3.05 o 
  -6   5  12       32.91       32.40      4.01 o 
  -5   5  12        6.84        4.48      2.48 o 
  -4   5  12        8.22       13.81      2.60 o 
  -3   5  12        2.13        6.35      2.20 o 
  -2   5  12        0.84       -0.38      2.10 o 
  -1   5  12        8.34        1.78      2.50 o 
   0   5  12        4.43        6.70      4.46 o 
   1   5  12       10.96        7.54      2.93 o 
   2   5  12        4.96        1.24      2.72 o 
  -8   6  12       14.83       15.05      4.08 o 
  -7   6  12       42.65       58.25      6.12 o 
  -6   6  12       38.15       58.21     10.90 o 
  -5   6  12        0.13        1.91      2.50 o 
  -4   6  12        0.54        3.64      2.41 o 
  -3   6  12        3.10        1.52      2.24 o 
  -2   6  12      101.15       99.71      9.35 o 
  -1   6  12       18.96       17.28      3.62 o 
   0   6  12        1.54        1.88      2.45 o 
   1   6  12       49.37       57.76     10.56 o 
   2   6  12        6.58        9.52      4.21 o 
  -8   7  12        3.21        1.95      3.32 o 
  -7   7  12        3.16        1.66      2.94 o 
  -6   7  12       16.43       22.64      6.11 o 
  -5   7  12        0.56        0.66      3.72 o 
  -4   7  12        0.12        1.33      3.19 o 
  -3   7  12        2.99       -0.14      4.48 o 
  -2   7  12        0.18       -3.33      3.33 o 
  -1   7  12        0.13        0.70      3.34 o 
   0   7  12       30.30       24.37      6.78 o 
   1   7  12       10.01        5.09      3.81 o 
  -7   8  12       40.50       43.65      6.26 o 
  -6   8  12        6.78        8.88      3.83 o 
  -5   8  12      116.10      122.75      9.19 o 
  -4   8  12       15.77       23.70      7.34 o 
  -3   8  12        1.25        3.72      3.07 o 
  -2   8  12        7.09        1.42      3.16 o 
  -1   8  12        3.51        5.36      3.31 o 
   0   8  12       35.26       40.25      5.42 o 
  -5   9  12        1.64        2.66      3.44 o 
  -4   9  12        4.60        2.54      3.32 o 
  -3   9  12        3.37       13.49      3.71 o 
  -2   9  12        3.03       -0.33      3.08 o 
  -1   9  12        0.62       -2.86      2.86 o 
  -6   1  13        0.73        3.19      2.13 o 
  -5   1  13       61.47       53.68      5.32 o 
  -4   1  13        5.97       -2.13      2.13 o 
  -3   1  13       20.33       17.01      4.25 o 
  -2   1  13       42.91       53.69      5.89 o 
  -1   1  13        3.77       -0.10      2.29 o 
  -6   2  13       15.49       17.54      4.25 o 
  -5   2  13        2.27        6.38      3.19 o 
  -4   2  13       47.79       45.18      6.38 o 
  -3   2  13       87.47      104.18      9.57 o 
  -2   2  13        1.01       -0.76      1.77 o 
  -5   3  13       14.16       19.13      4.78 o 
  -4   3  13        0.03       -0.53      3.19 o 
  -3   3  13        5.05        3.19      3.37 o 
  -2   3  13       20.60       18.87      3.19 o 
  -4   4  13       19.03       20.31      7.18 o 
                                                 
